# Supplementary material for: Diisopropyl 3-[(E)-2-(3,4-dimethoxy­phen­yl)ethen­yl]-5-oxocyclo­hex-3-ene-1,1-dicarboxyl­ate
Source: Acta Crystallogr Sect E Struct Rep Online. 2009 May 7;65(Pt 6):o1183. doi: 10.1107/S160053680901544X (PMC2969688; doi:10.1107/S160053680901544X)
Supplement: Supplementary file 1 [file e-65-o1183-sup1.cif]

##############################################################################
###                                                                        ###
###        Electronic paper (Acta Crystallographica Section E)             ###
###                                                                        ###
##############################################################################
#                                                                            #
# This CIF contains the data in a paper accepted for publication in Acta     #
# Crystallographica Section E. It conforms to the requirements of Notes      #
# for Authors for Section E, and has been peer reviewed under the auspices   #
# of the IUCr Commission on Journals.                                        #
#                                                                            #
# Full details of the Crystallographic Information File format               #
# are given in the paper "The Crystallographic Information File (CIF):       #
# a New Standard Archive File for Crystallography" by S. R. Hall, F. H.      #
# Allen and I. D. Brown [Acta Cryst. (1991), A47, 655-685].                  #
#                                                                            #
# The current version of the core CIF dictionary is obtainable from          #
# ftp://ftp.iucr.org/pub/cif_core.dic. The current version number is 2.4.    #
#                                                                            #
# Software is freely available for graphical display of the structure(s) in  #
# this CIF.  For information consult the CIF home page http://www.iucr.org/  #
# cif/home.html                                                              #
#                                                                            #
# This file may be used for bona fide research purposes within the           #
# scientific community so long as proper attribution is given to the journal # 
# article from which it was obtained.                                        #
#                                                                            #
##############################################################################
                                             
data_global
_audit_creation_method     'by CrystalStructure 3.7.0'
_journal_date_recd_electronic     2009-04-14
_journal_date_accepted     2009-04-24
_journal_name_full     'Acta Crystallographica, Section E'
_journal_year     2009
_journal_volume     65
_journal_issue      6
_journal_page_first     o1183
_journal_page_last     o1183
_journal_paper_category     QO
_journal_coeditor_code     KP2217
_publ_contact_author_name     'Dr. Chen Zhang'
_publ_contact_author_address
;
Zhejiang University,
Department of Medicinal Chemistry,
College of Pharmaceutical Science,
Hangzhou 310031, Zhejiang,
P. R. China
;
_publ_contact_author_email     'chenzhang@zju.edu.cn'
_publ_contact_author_fax     '86,(0)571,8820,8459'
_publ_contact_author_phone     '86,(0)571,8820,8459'
_publ_section_title
;\
Diisopropyl
3-[(<i>E</i>)-2-(3,4-dimethoxyphenyl)ethenyl]-5-oxocyclohex-3-ene-1,1-\
dicarboxylate
;
loop_
    _publ_author_name
    _publ_author_address
    'Shifeng Chen'
;
Department of Medicinal Chemistry,
College of Pharmaceutical Science,
Zhejiang University,
Hangzhou 310058, Zhejiang,
People's Republic of China
;
    'Chen Zhang'
;
Department of Medicinal Chemistry,
College of Pharmaceutical Science,
Zhejiang University,
Hangzhou 310058, Zhejiang,
People's Republic of China
;
    'Jian-feng Qi'
;
Department of Medicinal Chemistry,
College of Pharmaceutical Science,
Zhejiang University,
Hangzhou 310058, Zhejiang,
People's Republic of China
;
data_I
_chemical_name_systematic
;
Diisopropyl 3-[(<i>E</i>)-2-(3,4-dimethoxyphenyl)ethenyl]-5-oxocyclohex-3-ene-
1,1-dicarboxylate
;
_chemical_formula_moiety     'C24 H30 O7'
_chemical_formula_sum     'C24 H30 O7'
_chemical_formula_iupac     'C24 H30 O7'
_chemical_formula_weight     430.50
_chemical_melting_point     ?
_symmetry_cell_setting     monoclinic
_symmetry_space_group_name_H-M     'P 21/n'
_symmetry_space_group_name_Hall     '-P 2yn'
loop_
    _symmetry_equiv_pos_site_id
    _symmetry_equiv_pos_as_xyz
    1 '+X,+Y,+Z'
    2 '1/2-X,1/2+Y,1/2-Z'
    3 '-X,-Y,-Z'
    4 '1/2+X,1/2-Y,1/2+Z'
_cell_length_a     8.9228(6)
_cell_length_b     13.3886(7)
_cell_length_c     20.2009(11)
_cell_angle_alpha     90.0000
_cell_angle_beta     104.2488(14)
_cell_angle_gamma     90.0000
_cell_volume     2339.0(2)
_cell_formula_units_Z     4
_cell_measurement_reflns_used     11134
_cell_measurement_theta_min     3.0
_cell_measurement_theta_max     27.4
_cell_measurement_temperature     296.0(10)
_exptl_crystal_description     'platelet'
_exptl_crystal_colour     'yellow'
_exptl_crystal_size_max     0.38
_exptl_crystal_size_mid     0.30
_exptl_crystal_size_min     0.06
_exptl_crystal_density_diffrn     1.222
_exptl_crystal_density_meas     ?
_exptl_crystal_density_method     'not measured'
_exptl_crystal_F_000     920.00
_exptl_absorpt_coefficient_mu     0.089
_exptl_absorpt_correction_type     multi-scan
_exptl_absorpt_process_details     '(ABSCOR; Higashi, 1995)'
_exptl_absorpt_correction_T_min     0.952
_exptl_absorpt_correction_T_max     0.995
_diffrn_radiation_type     'Mo K\a'
_diffrn_radiation_wavelength     0.71075
_diffrn_measurement_device_type     'Rigaku R-AXIS RAPID'
_diffrn_measurement_method     \w
_diffrn_detector_area_resol_mean     10.00
_diffrn_reflns_number     22350
_diffrn_reflns_av_R_equivalents     0.050
_diffrn_reflns_theta_max     27.44
_diffrn_reflns_theta_full     27.44
_diffrn_measured_fraction_theta_max     0.998
_diffrn_measured_fraction_theta_full     0.998
_diffrn_reflns_limit_h_min     -11
_diffrn_reflns_limit_h_max     11
_diffrn_reflns_limit_k_min     -17
_diffrn_reflns_limit_k_max     16
_diffrn_reflns_limit_l_min     -26
_diffrn_reflns_limit_l_max     26
_refine_special_details
;
Refinement using reflections with <i>F</i>^2^ > 2.0 \s(<i>F</i>^2^). The
weighted <i>R</i>-factor(<i>wR</i>), goodness of fit (<i>S</i>) and
<i>R</i>-factor (gt) are based on <i>F</i>, with <i>F</i> set to zero for
negative <i>F</i>. The threshold expression of <i>F</i>^2^ > 2.0
\s(<i>F</i>^2^) is used only for calculating <i>R</i>-factor (gt).
;
_reflns_number_total     5332
_reflns_number_gt     2404
_reflns_threshold_expression     F^2^>2\s(F^2^)
_refine_ls_structure_factor_coef     Fsqd
_refine_ls_R_factor_gt     0.0615
_refine_ls_wR_factor_ref     0.1687
_refine_ls_goodness_of_fit_ref     1.000
_refine_ls_number_reflns     5332
_refine_ls_number_parameters     282
_refine_ls_hydrogen_treatment     constr
_refine_ls_weighting_scheme     calc
_refine_ls_weighting_details
                 'w = 1/[\s^2^(Fo^2^)+(0.0371P)^2^+2P] where P=(Fo^2^+2Fc^2^)/3'
_refine_ls_shift/su_max     0.0000
_refine_diff_density_max     0.40
_refine_diff_density_min     -0.32
_refine_ls_extinction_method     'SHELXL97 (Sheldrick, 2008)'
_refine_ls_extinction_coef     0.0087(8)
loop_
    _atom_type_symbol
    _atom_type_description
    _atom_type_scat_dispersion_real
    _atom_type_scat_dispersion_imag
    _atom_type_scat_source
    'C' 'C' 0.003 0.002
;
International Tables for Crystallography
(1992, Vol. C, Tables 4.2.6.8 and 6.1.1.4)
;
    'H' 'H' 0.000 0.000
;
International Tables for Crystallography
(1992, Vol. C, Table 6.1.1.4)
;
    'O' 'O' 0.011 0.006
;
International Tables for Crystallography
(1992, Vol. C, Tables 4.2.6.8 and 6.1.1.4)
;
_computing_data_collection     'PROCESS-AUTO (Rigaku, 1998)'
_computing_cell_refinement     'PROCESS-AUTO (Rigaku, 1998)'
_computing_data_reduction     'CrystalStructure (Rigaku/MSC, 2004)'
_computing_structure_solution     'SHELXS97 (Sheldrick, 2008)'
_computing_structure_refinement     'SHELXL97 (Sheldrick, 2008)'
_computing_molecular_graphics     'ORTEP-3 for Windows (Farrugia, 1997)'
_computing_publication_material     'CrystalStructure (Rigaku/MSC, 2004)'
loop_
    _atom_site_type_symbol
    _atom_site_label
    _atom_site_fract_x
    _atom_site_fract_y
    _atom_site_fract_z
    _atom_site_U_iso_or_equiv
    _atom_site_adp_type
    _atom_site_calc_flag
    _atom_site_refinement_flags
    _atom_site_occupancy
    _atom_site_disorder_assembly
    _atom_site_disorder_group
    O O1 -0.0208(2) 0.25454(16) 0.26220(12) 0.0861(7) Uani d . 1.00 . .
    O O2 1.1752(2) 0.54715(16) 0.43247(12) 0.0769(6) Uani d . 1.00 . .
    O O3 1.0310(2) 0.70068(13) 0.37276(12) 0.0775(6) Uani d . 1.00 . .
    O O4 0.1738(3) 0.4751(2) 0.10365(13) 0.1100(10) Uani d . 1.00 . .
    O O5 -0.0202(2) 0.37309(14) 0.10638(11) 0.0750(6) Uani d . 1.00 . .
    O O6 -0.0166(2) 0.67279(16) 0.18181(13) 0.0957(8) Uani d . 1.00 . .
    O O7 -0.1964(2) 0.56180(14) 0.13391(13) 0.0922(8) Uani d . 1.00 . .
    C C1 0.0411(2) 0.49558(19) 0.19360(14) 0.0544(7) Uani d . 1.00 . .
    C C2 -0.0489(3) 0.4253(2) 0.22908(14) 0.0599(7) Uani d . 1.00 . .
    C C3 0.0432(3) 0.3344(2) 0.25655(16) 0.0622(7) Uani d . 1.00 . .
    C C4 0.2096(3) 0.3458(2) 0.27832(16) 0.0652(8) Uani d . 1.00 . .
    C C5 0.2829(3) 0.4331(2) 0.27522(14) 0.0558(7) Uani d . 1.00 . .
    C C6 0.1953(2) 0.5246(2) 0.24290(14) 0.0586(7) Uani d . 1.00 . .
    C C7 0.4482(3) 0.4387(2) 0.30523(14) 0.0597(7) Uani d . 1.00 . .
    C C8 0.5383(2) 0.5190(2) 0.31062(13) 0.0544(7) Uani d . 1.00 . .
    C C9 0.7036(2) 0.5223(2) 0.34373(13) 0.0519(6) Uani d . 1.00 . .
    C C10 0.7840(3) 0.4414(2) 0.37748(14) 0.0618(7) Uani d . 1.00 . .
    C C11 0.9407(3) 0.4469(2) 0.40793(16) 0.0639(8) Uani d . 1.00 . .
    C C12 1.0205(2) 0.5343(2) 0.40526(14) 0.0579(7) Uani d . 1.00 . .
    C C13 0.9414(3) 0.6176(2) 0.37214(14) 0.0559(7) Uani d . 1.00 . .
    C C14 0.7853(2) 0.6114(2) 0.34175(13) 0.0548(7) Uani d . 1.00 . .
    C C15 1.2624(3) 0.4625(2) 0.46223(19) 0.0837(10) Uani d . 1.00 . .
    C C16 0.9583(3) 0.7883(2) 0.3402(2) 0.0840(10) Uani d . 1.00 . .
    C C17 0.0745(3) 0.4477(2) 0.12976(16) 0.0606(7) Uani d . 1.00 . .
    C C18 -0.0112(4) 0.3231(2) 0.04279(18) 0.0806(10) Uani d . 1.00 . .
    C C19 0.0580(4) 0.2226(2) 0.0621(2) 0.1038(13) Uani d . 1.00 . .
    C C20 -0.1745(5) 0.3175(3) -0.0010(2) 0.1269(17) Uani d . 1.00 . .
    C C21 -0.0570(3) 0.5888(2) 0.16937(16) 0.0640(8) Uani d . 1.00 . .
    C C22 -0.3203(3) 0.6375(2) 0.1150(2) 0.0826(10) Uani d . 1.00 . .
    C C23 -0.4640(4) 0.5853(3) 0.1200(2) 0.1157(14) Uani d . 1.00 . .
    C C24 -0.3221(5) 0.6699(3) 0.0460(2) 0.1302(17) Uani d . 1.00 . .
    H H4 0.2689 0.2901 0.2953 0.078 Uiso c R 1.00 . .
    H H7 0.4966 0.3794 0.3226 0.072 Uiso c R 1.00 . .
    H H8 0.4922 0.5781 0.2917 0.065 Uiso c R 1.00 . .
    H H10 0.7316 0.3819 0.3798 0.074 Uiso c R 1.00 . .
    H H11 0.9923 0.3915 0.4303 0.077 Uiso c R 1.00 . .
    H H14 0.7334 0.6670 0.3197 0.066 Uiso c R 1.00 . .
    H H18 0.0539 0.3618 0.0195 0.097 Uiso c R 1.00 . .
    H H22 -0.2992 0.6941 0.1467 0.099 Uiso c R 1.00 . .
    H H61 0.2579 0.5607 0.2179 0.070 Uiso c R 1.00 . .
    H H62 0.1747 0.5671 0.2785 0.070 Uiso c R 1.00 . .
    H H151 1.2164 0.4340 0.4961 0.100 Uiso c R 1.00 . .
    H H152 1.3666 0.4826 0.4832 0.100 Uiso c R 1.00 . .
    H H153 1.2632 0.4138 0.4274 0.100 Uiso c R 1.00 . .
    H H161 0.9225 0.7765 0.2920 0.101 Uiso c R 1.00 . .
    H H162 1.0312 0.8424 0.3480 0.101 Uiso c R 1.00 . .
    H H163 0.8722 0.8052 0.3587 0.101 Uiso c R 1.00 . .
    H H191 0.1621 0.2302 0.0891 0.125 Uiso c R 1.00 . .
    H H192 -0.0021 0.1875 0.0880 0.125 Uiso c R 1.00 . .
    H H193 0.0585 0.1854 0.0215 0.125 Uiso c R 1.00 . .
    H H201 -0.2119 0.3837 -0.0138 0.152 Uiso c R 1.00 . .
    H H202 -0.2395 0.2861 0.0243 0.152 Uiso c R 1.00 . .
    H H203 -0.1760 0.2792 -0.0413 0.152 Uiso c R 1.00 . .
    H H221 -0.1428 0.4046 0.1965 0.072 Uiso c R 1.00 . .
    H H222 -0.0754 0.4606 0.2666 0.072 Uiso c R 1.00 . .
    H H231 -0.5474 0.6325 0.1133 0.139 Uiso c R 1.00 . .
    H H232 -0.4487 0.5553 0.1643 0.139 Uiso c R 1.00 . .
    H H233 -0.4888 0.5345 0.0855 0.139 Uiso c R 1.00 . .
    H H241 -0.3863 0.7280 0.0348 0.156 Uiso c R 1.00 . .
    H H242 -0.3624 0.6172 0.0144 0.156 Uiso c R 1.00 . .
    H H243 -0.2187 0.6857 0.0434 0.156 Uiso c R 1.00 . .
loop_
    _atom_site_aniso_label
    _atom_site_aniso_U_11
    _atom_site_aniso_U_22
    _atom_site_aniso_U_33
    _atom_site_aniso_U_12
    _atom_site_aniso_U_13
    _atom_site_aniso_U_23
    O1 0.0713(15) 0.0646(13) 0.1168(19) -0.0242(11) 0.0124(13) 0.0059(13)
    O2 0.0417(11) 0.0712(13) 0.1039(16) -0.0005(10) -0.0083(10) 0.0168(12)
    O3 0.0498(11) 0.0530(11) 0.1163(18) -0.0075(9) -0.0049(11) 0.0131(11)
    O4 0.104(2) 0.131(2) 0.113(2) -0.0563(18) 0.0592(17) -0.0351(17)
    O5 0.0790(15) 0.0680(13) 0.0850(15) -0.0222(11) 0.0339(12) -0.0240(11)
    O6 0.0630(14) 0.0491(12) 0.154(2) -0.0057(10) -0.0133(14) -0.0040(13)
    O7 0.0500(12) 0.0593(12) 0.142(2) 0.0089(10) -0.0239(13) -0.0159(13)
    C1 0.0424(14) 0.0469(14) 0.0709(18) -0.0037(12) 0.0080(13) -0.0053(13)
    C2 0.0481(16) 0.0607(17) 0.0698(18) -0.0081(13) 0.0123(14) -0.0103(15)
    C3 0.0539(17) 0.0587(17) 0.0725(19) -0.0127(14) 0.0128(14) -0.0055(15)
    C4 0.0499(17) 0.0549(16) 0.085(2) -0.0041(13) 0.0064(15) 0.0004(15)
    C5 0.0458(15) 0.0519(15) 0.0669(17) -0.0029(12) 0.0081(13) -0.0029(13)
    C6 0.0438(15) 0.0527(15) 0.0743(19) -0.0078(12) 0.0048(13) -0.0062(14)
    C7 0.0432(15) 0.0552(16) 0.0760(19) -0.0012(13) 0.0057(13) 0.0001(14)
    C8 0.0432(14) 0.0535(15) 0.0640(17) 0.0005(12) 0.0081(12) -0.0030(13)
    C9 0.0394(14) 0.0523(15) 0.0611(16) 0.0004(12) 0.0067(12)  0.0000(13)
    C10 0.0475(16) 0.0554(16) 0.079(2) -0.0050(13) 0.0078(14) 0.0078(15)
    C11 0.0479(16) 0.0578(17) 0.079(2) 0.0044(14) 0.0020(14) 0.0129(15)
    C12 0.0363(14) 0.0605(17) 0.0701(18) 0.0011(12) 0.0004(12) 0.0070(14)
    C13 0.0439(15) 0.0491(15) 0.0701(18) -0.0023(12) 0.0053(13) 0.0025(13)
    C14 0.0415(15) 0.0488(15) 0.0687(18) 0.0033(11) 0.0034(13) 0.0021(13)
    C15 0.0513(18) 0.083(2) 0.103(2) 0.0133(17) -0.0069(17) 0.016(2)
    C16 0.072(2) 0.0537(18) 0.117(2) -0.0051(16) 0.006(2) 0.0135(18)
    C17 0.0520(17) 0.0572(17) 0.0704(19) -0.0043(14) 0.0109(14) -0.0038(15)
    C18 0.099(2) 0.068(2) 0.086(2) -0.0129(19) 0.044(2) -0.0218(18)
    C19 0.093(2) 0.094(2) 0.121(3) 0.021(2) 0.020(2) -0.022(2)
    C20 0.137(4) 0.120(3) 0.098(3) 0.025(3) -0.021(2) -0.023(2)
    C21 0.0441(16) 0.0577(17) 0.085(2) -0.0044(13) 0.0054(15) -0.0073(16)
    C22 0.056(2) 0.068(2) 0.109(2) 0.0014(16) -0.0084(18) -0.0013(19)
    C23 0.074(2) 0.146(4) 0.125(3) 0.008(2) 0.019(2) 0.003(3)
    C24 0.134(4) 0.135(4) 0.142(4) 0.045(3) 0.072(3) 0.031(3)
_geom_special_details
;
ENTER SPECIAL DETAILS OF THE MOLECULAR GEOMETRY
;
loop_
    _geom_bond_atom_site_label_1
    _geom_bond_atom_site_label_2
    _geom_bond_site_symmetry_1
    _geom_bond_site_symmetry_2
    _geom_bond_distance
    _geom_bond_publ_flag
    O1 C3 . . 1.231(3) ?
    O2 C12 . . 1.366(3) ?
    O2 C15 . . 1.421(3) ?
    O3 C13 . . 1.368(3) ?
    O3 C16 . . 1.421(3) ?
    O4 C17 . . 1.195(4) ?
    O5 C17 . . 1.318(3) ?
    O5 C18 . . 1.468(4) ?
    O6 C21 . . 1.189(3) ?
    O7 C21 . . 1.323(3) ?
    O7 C22 . . 1.479(3) ?
    C1 C2 . . 1.526(4) ?
    C1 C6 . . 1.536(3) ?
    C1 C17 . . 1.534(4) ?
    C1 C21 . . 1.534(3) ?
    C2 C3 . . 1.497(3) ?
    C3 C4 . . 1.449(4) ?
    C4 C5 . . 1.348(4) ?
    C5 C6 . . 1.512(3) ?
    C5 C7 . . 1.452(3) ?
    C7 C8 . . 1.331(3) ?
    C8 C9 . . 1.462(3) ?
    C9 C10 . . 1.383(3) ?
    C9 C14 . . 1.404(3) ?
    C10 C11 . . 1.384(3) ?
    C11 C12 . . 1.377(4) ?
    C12 C13 . . 1.399(3) ?
    C13 C14 . . 1.379(3) ?
    C18 C19 . . 1.492(5) ?
    C18 C20 . . 1.509(5) ?
    C22 C23 . . 1.485(5) ?
    C22 C24 . . 1.456(6) ?
    C2 H221 . . 0.970 ?
    C2 H222 . . 0.970 ?
    C4 H4 . . 0.930 ?
    C6 H61 . . 0.970 ?
    C6 H62 . . 0.970 ?
    C7 H7 . . 0.930 ?
    C8 H8 . . 0.930 ?
    C10 H10 . . 0.930 ?
    C11 H11 . . 0.930 ?
    C14 H14 . . 0.930 ?
    C15 H151 . . 0.960 ?
    C15 H152 . . 0.960 ?
    C15 H153 . . 0.960 ?
    C16 H161 . . 0.960 ?
    C16 H162 . . 0.960 ?
    C16 H163 . . 0.960 ?
    C18 H18 . . 0.980 ?
    C19 H191 . . 0.960 ?
    C19 H192 . . 0.960 ?
    C19 H193 . . 0.960 ?
    C20 H201 . . 0.960 ?
    C20 H202 . . 0.960 ?
    C20 H203 . . 0.960 ?
    C22 H22 . . 0.980 ?
    C23 H231 . . 0.960 ?
    C23 H232 . . 0.960 ?
    C23 H233 . . 0.960 ?
    C24 H241 . . 0.960 ?
    C24 H242 . . 0.960 ?
    C24 H243 . . 0.960 ?
loop_
    _geom_angle_atom_site_label_1
    _geom_angle_atom_site_label_2
    _geom_angle_atom_site_label_3
    _geom_angle_site_symmetry_1
    _geom_angle_site_symmetry_2
    _geom_angle_site_symmetry_3
    _geom_angle
    _geom_angle_publ_flag
    C12 O2 C15 . . . 117.6(2) ?
    C13 O3 C16 . . . 117.9(2) ?
    C17 O5 C18 . . . 119.4(2) ?
    C21 O7 C22 . . . 119.7(2) ?
    C2 C1 C6 . . . 110.0(2) ?
    C2 C1 C17 . . . 111.8(2) ?
    C2 C1 C21 . . . 109.0(2) ?
    C6 C1 C17 . . . 108.8(2) ?
    C6 C1 C21 . . . 110.6(2) ?
    C17 C1 C21 . . . 106.6(2) ?
    C1 C2 C3 . . . 111.8(2) ?
    O1 C3 C2 . . . 121.0(2) ?
    O1 C3 C4 . . . 121.9(2) ?
    C2 C3 C4 . . . 117.0(2) ?
    C3 C4 C5 . . . 123.4(2) ?
    C4 C5 C6 . . . 121.1(2) ?
    C4 C5 C7 . . . 118.7(2) ?
    C6 C5 C7 . . . 120.2(2) ?
    C1 C6 C5 . . . 111.1(2) ?
    C5 C7 C8 . . . 127.3(2) ?
    C7 C8 C9 . . . 125.6(2) ?
    C8 C9 C10 . . . 123.0(2) ?
    C8 C9 C14 . . . 119.0(2) ?
    C10 C9 C14 . . . 118.0(2) ?
    C9 C10 C11 . . . 121.4(2) ?
    C10 C11 C12 . . . 120.2(2) ?
    O2 C12 C11 . . . 124.9(2) ?
    O2 C12 C13 . . . 115.7(2) ?
    C11 C12 C13 . . . 119.4(2) ?
    O3 C13 C12 . . . 114.8(2) ?
    O3 C13 C14 . . . 125.2(2) ?
    C12 C13 C14 . . . 120.0(2) ?
    C9 C14 C13 . . . 120.9(2) ?
    O4 C17 O5 . . . 123.6(3) ?
    O4 C17 C1 . . . 124.1(2) ?
    O5 C17 C1 . . . 112.2(2) ?
    O5 C18 C19 . . . 106.9(2) ?
    O5 C18 C20 . . . 106.4(3) ?
    C19 C18 C20 . . . 112.7(3) ?
    O6 C21 O7 . . . 124.7(2) ?
    O6 C21 C1 . . . 125.6(2) ?
    O7 C21 C1 . . . 109.7(2) ?
    O7 C22 C23 . . . 105.2(2) ?
    O7 C22 C24 . . . 106.4(3) ?
    C23 C22 C24 . . . 113.5(3) ?
    C1 C2 H221 . . . 108.9 ?
    C1 C2 H222 . . . 108.9 ?
    C3 C2 H221 . . . 108.9 ?
    C3 C2 H222 . . . 108.9 ?
    H221 C2 H222 . . . 109.5 ?
    C3 C4 H4 . . . 118.3 ?
    C5 C4 H4 . . . 118.3 ?
    C1 C6 H61 . . . 109.1 ?
    C1 C6 H62 . . . 109.1 ?
    C5 C6 H61 . . . 109.1 ?
    C5 C6 H62 . . . 109.1 ?
    H61 C6 H62 . . . 109.5 ?
    C5 C7 H7 . . . 116.3 ?
    C8 C7 H7 . . . 116.3 ?
    C7 C8 H8 . . . 117.2 ?
    C9 C8 H8 . . . 117.2 ?
    C9 C10 H10 . . . 119.3 ?
    C11 C10 H10 . . . 119.3 ?
    C10 C11 H11 . . . 119.9 ?
    C12 C11 H11 . . . 119.9 ?
    C9 C14 H14 . . . 119.6 ?
    C13 C14 H14 . . . 119.6 ?
    O2 C15 H151 . . . 109.5 ?
    O2 C15 H152 . . . 109.5 ?
    O2 C15 H153 . . . 109.5 ?
    H151 C15 H152 . . . 109.5 ?
    H151 C15 H153 . . . 109.5 ?
    H152 C15 H153 . . . 109.5 ?
    O3 C16 H161 . . . 109.5 ?
    O3 C16 H162 . . . 109.5 ?
    O3 C16 H163 . . . 109.5 ?
    H161 C16 H162 . . . 109.5 ?
    H161 C16 H163 . . . 109.5 ?
    H162 C16 H163 . . . 109.5 ?
    O5 C18 H18 . . . 110.2 ?
    C19 C18 H18 . . . 110.2 ?
    C20 C18 H18 . . . 110.2 ?
    C18 C19 H191 . . . 109.5 ?
    C18 C19 H192 . . . 109.5 ?
    C18 C19 H193 . . . 109.5 ?
    H191 C19 H192 . . . 109.5 ?
    H191 C19 H193 . . . 109.5 ?
    H192 C19 H193 . . . 109.5 ?
    C18 C20 H201 . . . 109.5 ?
    C18 C20 H202 . . . 109.5 ?
    C18 C20 H203 . . . 109.5 ?
    H201 C20 H202 . . . 109.5 ?
    H201 C20 H203 . . . 109.5 ?
    H202 C20 H203 . . . 109.5 ?
    O7 C22 H22 . . . 110.5 ?
    C23 C22 H22 . . . 110.5 ?
    C24 C22 H22 . . . 110.5 ?
    C22 C23 H231 . . . 109.5 ?
    C22 C23 H232 . . . 109.5 ?
    C22 C23 H233 . . . 109.5 ?
    H231 C23 H232 . . . 109.5 ?
    H231 C23 H233 . . . 109.5 ?
    H232 C23 H233 . . . 109.5 ?
    C22 C24 H241 . . . 109.5 ?
    C22 C24 H242 . . . 109.5 ?
    C22 C24 H243 . . . 109.5 ?
    H241 C24 H242 . . . 109.5 ?
    H241 C24 H243 . . . 109.5 ?
    H242 C24 H243 . . . 109.5 ?
loop_
    _geom_torsion_atom_site_label_1
    _geom_torsion_atom_site_label_2
    _geom_torsion_atom_site_label_3
    _geom_torsion_atom_site_label_4
    _geom_torsion_site_symmetry_1
    _geom_torsion_site_symmetry_2
    _geom_torsion_site_symmetry_3
    _geom_torsion_site_symmetry_4
    _geom_torsion
    _geom_torsion_publ_flag
    C15 O2 C12 C11 . . . . 4.0(4) ?
    C15 O2 C12 C13 . . . . -175.5(2) ?
    C16 O3 C13 C12 . . . . -179.8(2) ?
    C16 O3 C13 C14 . . . . 0.7(4) ?
    C17 O5 C18 C19 . . . . 108.2(3) ?
    C17 O5 C18 C20 . . . . -131.2(3) ?
    C18 O5 C17 O4 . . . . -3.5(4) ?
    C18 O5 C17 C1 . . . . 175.9(2) ?
    C21 O7 C22 C23 . . . . -143.5(3) ?
    C21 O7 C22 C24 . . . . 95.8(3) ?
    C22 O7 C21 O6 . . . . -8.4(5) ?
    C22 O7 C21 C1 . . . . 169.7(3) ?
    C2 C1 C6 C5 . . . . 51.1(3) ?
    C6 C1 C2 C3 . . . . -56.3(3) ?
    C2 C1 C17 O4 . . . . -159.9(2) ?
    C2 C1 C17 O5 . . . . 20.7(3) ?
    C17 C1 C2 C3 . . . . 64.7(2) ?
    C2 C1 C21 O6 . . . . 126.9(3) ?
    C2 C1 C21 O7 . . . . -51.2(3) ?
    C21 C1 C2 C3 . . . . -177.7(2) ?
    C6 C1 C17 O4 . . . . -38.2(3) ?
    C6 C1 C17 O5 . . . . 142.4(2) ?
    C17 C1 C6 C5 . . . . -71.6(3) ?
    C6 C1 C21 O6 . . . . 5.8(4) ?
    C6 C1 C21 O7 . . . . -172.3(2) ?
    C21 C1 C6 C5 . . . . 171.6(2) ?
    C17 C1 C21 O6 . . . . -112.3(3) ?
    C17 C1 C21 O7 . . . . 69.6(3) ?
    C21 C1 C17 O4 . . . . 81.0(3) ?
    C21 C1 C17 O5 . . . . -98.3(2) ?
    C1 C2 C3 O1 . . . . -151.3(3) ?
    C1 C2 C3 C4 . . . . 30.9(3) ?
    O1 C3 C4 C5 . . . . -177.4(3) ?
    C2 C3 C4 C5 . . . . 0.3(4) ?
    C3 C4 C5 C6 . . . . -5.1(5) ?
    C3 C4 C5 C7 . . . . 173.4(3) ?
    C4 C5 C6 C1 . . . . -21.6(4) ?
    C4 C5 C7 C8 . . . . -175.9(3) ?
    C6 C5 C7 C8 . . . . 2.6(5) ?
    C7 C5 C6 C1 . . . . 160.0(2) ?
    C5 C7 C8 C9 . . . . 177.4(3) ?
    C7 C8 C9 C10 . . . . -4.1(4) ?
    C7 C8 C9 C14 . . . . 176.2(3) ?
    C8 C9 C10 C11 . . . . 179.6(2) ?
    C8 C9 C14 C13 . . . . -179.8(2) ?
    C10 C9 C14 C13 . . . . 0.5(4) ?
    C14 C9 C10 C11 . . . . -0.7(4) ?
    C9 C10 C11 C12 . . . . 0.1(4) ?
    C10 C11 C12 O2 . . . . -178.8(3) ?
    C10 C11 C12 C13 . . . . 0.7(4) ?
    O2 C12 C13 O3 . . . . -0.9(4) ?
    O2 C12 C13 C14 . . . . 178.6(2) ?
    C11 C12 C13 O3 . . . . 179.6(2) ?
    C11 C12 C13 C14 . . . . -0.9(4) ?
    O3 C13 C14 C9 . . . . 179.7(2) ?
    C12 C13 C14 C9 . . . . 0.3(4) ?
