# Supplementary material for: Diisopropyl 3-[(E)-2-(3,4-dimethoxy­phen­yl)ethen­yl]-5-oxocyclo­hex-3-ene-1,1-dicarboxyl­ate
Source: Acta Crystallogr Sect E Struct Rep Online. 2009 May 7;65(Pt 6):o1183. doi: 10.1107/S160053680901544X (PMC2969688; doi:10.1107/S160053680901544X)
Supplement: Supplementary file 2 [file e-65-o1183-Isup2.hkl]

# 
# h,k,l, Fc-squared, Fo-squared, sigma(Fo-squared) and status flag 
# 
data_I
_shelx_title '  ZC-csf-090330' 
_shelx_refln_list_code          4 
_shelx_F_calc_maximum      258.30 
_exptl_crystal_F_000       920.00 
_reflns_d_resolution_high  0.7712 
 
loop_ 
 _symmetry_equiv_pos_as_xyz 
 'x, y, z' 
 '-x+1/2, y+1/2, -z+1/2' 
 '-x, -y, -z' 
 'x-1/2, -y-1/2, z-1/2' 
 
_cell_length_a     8.9228 
_cell_length_b    13.3886 
_cell_length_c    20.2009 
_cell_angle_alpha  90.000 
_cell_angle_beta  104.249 
_cell_angle_gamma  90.000 
 
_shelx_F_squared_multiplier     1.000 
 
loop_ 
 _refln_index_h 
 _refln_index_k 
 _refln_index_l 
 _refln_F_squared_calc 
 _refln_F_squared_meas 
 _refln_F_squared_sigma 
 _refln_observed_status 
   2   0   0    12095.87    12039.77    144.63 o 
   4   0   0    20714.12    23111.31    337.27 o 
   6   0   0      823.23      858.02     18.29 o 
   8   0   0     1211.94     1237.64     27.89 o 
  10   0   0       13.57        3.69     10.33 o 
   2   1   0      377.12      362.52      5.73 o 
   3   1   0       41.45       22.20      5.95 o 
   4   1   0      403.53      360.90     10.16 o 
   5   1   0     1254.59     1345.57     16.13 o 
   6   1   0       12.94       19.99      4.98 o 
   7   1   0      107.73      134.99      8.14 o 
   8   1   0      101.85      100.19      8.31 o 
   9   1   0       59.11       55.40     25.54 o 
  10   1   0        4.98        0.80     11.50 o 
  11   1   0        1.40       -1.44      6.68 o 
   0   2   0    17455.76    16326.91    125.71 o 
   1   2   0     8119.54     7899.61     50.08 o 
   2   2   0     6722.38     6901.12     53.02 o 
   3   2   0      512.22      516.32      7.51 o 
   4   2   0        2.83        2.98      3.23 o 
   5   2   0      311.58      295.56      8.13 o 
   6   2   0       59.02       58.62      5.81 o 
   7   2   0        9.04       -1.08      4.68 o 
   8   2   0      412.91      415.46     17.16 o 
   9   2   0       54.47        9.39      9.79 o 
  10   2   0        0.89       -1.51      7.81 o 
  11   2   0        0.01       -0.27      8.76 o 
   1   3   0     1121.05      963.06      8.34 o 
   2   3   0     1220.04     1259.67     11.13 o 
   3   3   0     5287.10     5397.86     43.98 o 
   4   3   0       85.86       87.80      4.70 o 
   5   3   0      197.88      198.93      7.04 o 
   6   3   0      156.72      148.65      6.92 o 
   7   3   0        0.18        1.49      4.85 o 
   8   3   0       44.26       49.37      8.09 o 
   9   3   0       70.88       -1.14      8.62 o 
  10   3   0        5.60       -0.35      6.14 o 
  11   3   0       30.16        1.88      8.06 o 
   0   4   0      498.13      442.88      5.23 o 
   1   4   0      792.87      651.57      7.09 o 
   2   4   0       10.01       14.64      2.73 o 
   3   4   0      256.57      275.15      5.53 o 
   4   4   0        1.58        0.90      3.09 o 
   5   4   0      654.67      614.84     10.18 o 
   6   4   0       25.01       19.66      7.08 o 
   7   4   0        0.62       -1.15      5.05 o 
   8   4   0        0.02        3.57      5.16 o 
   9   4   0        0.32        0.83      5.82 o 
  10   4   0        0.00        1.04      5.97 o 
   1   5   0       34.70       18.78      2.35 o 
   2   5   0      739.33      797.49      9.18 o 
   3   5   0      138.85      141.34      5.84 o 
   4   5   0      171.90      169.98      5.66 o 
   5   5   0      106.23      114.45      5.30 o 
   6   5   0     1060.08     1047.02     14.77 o 
   7   5   0      268.87      268.22      9.22 o 
   8   5   0        6.12        6.02      5.57 o 
   9   5   0        0.71        1.51      5.74 o 
  10   5   0       66.56        5.92     11.41 o 
   0   6   0       58.69       73.29      3.21 o 
   1   6   0      326.75      325.18      4.63 o 
   2   6   0        5.71       13.40      3.24 o 
   3   6   0      502.92      519.38      7.89 o 
   4   6   0       16.56       17.85      3.59 o 
   5   6   0       19.78       19.10      4.51 o 
   6   6   0      317.15      290.29      8.79 o 
   7   6   0      228.22      234.96      9.55 o 
   8   6   0       30.66       20.27      6.80 o 
   9   6   0        0.13       -1.88      6.06 o 
  10   6   0        5.97        0.13      5.17 o 
   1   7   0       53.97       57.56      3.00 o 
   2   7   0      540.48      634.45      8.93 o 
   3   7   0      603.91      658.01      9.71 o 
   4   7   0      139.83      148.75      5.81 o 
   5   7   0        0.20        1.30      4.32 o 
   6   7   0      197.77      232.20      8.30 o 
   7   7   0       19.78       28.64      6.50 o 
   8   7   0       12.06        9.32      6.11 o 
   9   7   0       15.20        7.93      6.52 o 
  10   7   0        0.14       -1.86      6.40 o 
   0   8   0     1693.60     1739.03     20.18 o 
   1   8   0      297.37      274.44      4.78 o 
   2   8   0       49.14       43.71      2.78 o 
   3   8   0       60.66       73.74      4.95 o 
   4   8   0       60.02       37.51      4.73 o 
   5   8   0      189.12      212.13      8.11 o 
   6   8   0       23.25       17.76      5.63 o 
   7   8   0       37.00       45.39      7.30 o 
   8   8   0       32.53       22.55     10.70 o 
   9   8   0       12.36        5.43      6.81 o 
   1   9   0      405.72      399.66      6.26 o 
   2   9   0       56.71       53.48      3.42 o 
   3   9   0        8.06       11.06      3.71 o 
   4   9   0       14.90       16.70      5.20 o 
   5   9   0       88.18       92.25      7.65 o 
   6   9   0       33.43       27.40      6.60 o 
   7   9   0        2.14        5.04      6.91 o 
   8   9   0        6.90        5.92      6.69 o 
   9   9   0        0.13       -1.84      6.36 o 
   0  10   0      438.69      430.54     12.55 o 
   1  10   0        1.36        2.71      2.10 o 
   2  10   0      233.87      234.88      5.29 o 
   3  10   0       47.59       59.27      3.82 o 
   4  10   0       10.23       18.48      3.54 o 
   5  10   0       42.83       52.67      5.97 o 
   6  10   0        6.02        5.50      5.24 o 
   7  10   0       25.67       23.40      8.57 o 
   8  10   0        2.64        1.74      6.31 o 
   9  10   0        5.35       -0.18      5.79 o 
   1  11   0       41.18       27.77      4.41 o 
   2  11   0        0.33       -2.36      2.36 o 
   3  11   0       90.66       93.27      6.36 o 
   4  11   0       32.25       43.06      4.24 o 
   5  11   0        4.53        5.97      4.10 o 
   6  11   0        4.70       -4.15      5.39 o 
   7  11   0        2.92        6.85      6.80 o 
   8  11   0        1.16       -1.48      7.36 o 
   0  12   0       35.21       27.92      6.84 o 
   1  12   0        0.28        1.92      3.03 o 
   2  12   0       52.08       60.07      3.58 o 
   3  12   0       30.55       36.08      3.64 o 
   4  12   0        0.53        0.63      2.56 o 
   5  12   0       32.84       29.95      4.52 o 
   6  12   0        2.56        1.65      3.81 o 
   7  12   0        0.86        3.52      7.42 o 
   8  12   0        4.36        3.55      7.33 o 
   1  13   0       38.55       37.61      3.93 o 
   2  13   0        2.59        2.16      2.96 o 
   3  13   0        0.00        0.79      2.49 o 
   4  13   0       12.10       10.38      3.99 o 
   5  13   0        7.35       10.02      3.64 o 
   6  13   0        1.31       -1.13      4.54 o 
   7  13   0        0.43        5.16      6.97 o 
   0  14   0        2.45        5.94      8.62 o 
   1  14   0        6.35        0.50      4.09 o 
   2  14   0        1.29       -2.60      3.05 o 
   3  14   0        4.26        4.74      3.56 o 
   4  14   0        5.18        3.10      3.20 o 
   5  14   0        8.99        9.57      6.06 o 
   6  14   0        2.33       13.04      6.77 o 
   1  15   0        3.48        3.53      3.63 o 
   2  15   0        0.00       -0.64      2.92 o 
   3  15   0        0.05        6.64      5.19 o 
   4  15   0        4.61       10.16      6.31 o 
   5  15   0        3.53       19.08      8.12 o 
   0  16   0       25.72       21.12      7.89 o 
   1  16   0        0.58        3.63      6.89 o 
   2  16   0        5.48       -1.41      5.47 o 
   3  16   0        0.82        3.39      6.00 o 
   4  16   0        1.29        6.15      5.25 o 
   1  17   0       25.49       20.99     10.06 o 
   2  17   0        9.84       11.80      7.85 o 
 -11   0   1        1.26        2.93     15.54 o 
  -9   0   1        5.68        2.90      8.93 o 
  -7   0   1      108.26      155.16     11.00 o 
  -5   0   1      386.98      379.14     11.04 o 
  -3   0   1      373.59      295.33     12.76 o 
   3   0   1     1072.54     1062.35     20.23 o 
   5   0   1      379.37      330.49     10.64 o 
   7   0   1       35.92       22.93      8.39 o 
   9   0   1       16.32       -0.24      7.59 o 
  11   0   1        0.00       -0.70      8.04 o 
 -11   1   1        0.15        1.21     10.78 o 
 -10   1   1        0.11       -0.67      7.24 o 
  -9   1   1        1.01       -2.68      9.03 o 
  -8   1   1       79.07       43.68      7.87 o 
  -7   1   1       68.40       71.42      6.83 o 
  -6   1   1       85.81       93.88      7.37 o 
  -5   1   1        5.54       20.64      4.79 o 
  -4   1   1     1551.62     1712.43     16.99 o 
  -3   1   1      404.50      362.77      7.61 o 
  -2   1   1     2805.45     2626.92     23.57 o 
   1   1   1     1382.73     1349.39      9.29 o 
   2   1   1      233.99      223.94      4.85 o 
   3   1   1      413.64      360.38      6.47 o 
   4   1   1        0.01       -1.40      3.01 o 
   5   1   1       10.29        6.41      3.82 o 
   6   1   1      140.30      134.17     10.31 o 
   7   1   1      124.85      126.16      7.60 o 
   8   1   1       94.94      103.74      8.97 o 
   9   1   1        0.52        1.08      6.94 o 
  10   1   1        4.30        2.03      6.77 o 
  11   1   1        1.46        0.38      6.03 o 
 -11   2   1        8.91        1.67      8.09 o 
 -10   2   1        5.27       -0.65      9.37 o 
  -9   2   1        3.47        0.44      5.56 o 
  -8   2   1        8.44       10.91      6.27 o 
  -7   2   1       19.03       24.99      5.99 o 
  -6   2   1      405.36      358.74     10.34 o 
  -5   2   1       45.08       50.47      5.85 o 
  -4   2   1        2.54        2.33      3.12 o 
  -3   2   1      298.22      245.97      7.47 o 
  -2   2   1      219.09      226.15      4.99 o 
  -1   2   1      140.15      145.00      3.29 o 
   0   2   1       64.72       59.70      0.96 o 
   1   2   1      540.61      470.23      4.87 o 
   2   2   1       35.70       26.38      2.89 o 
   3   2   1      365.45      323.51      6.10 o 
   4   2   1       31.08       32.34      5.34 o 
   5   2   1       38.83       48.66      5.23 o 
   6   2   1       66.86       82.78      7.26 o 
   7   2   1      130.69      123.82     10.31 o 
   8   2   1        0.88        2.70      5.60 o 
   9   2   1        5.33        0.79      5.12 o 
  10   2   1        8.55        2.32      7.11 o 
  11   2   1        4.53        2.82      8.01 o 
 -11   3   1        0.13       -2.18      9.34 o 
 -10   3   1        1.09       -0.76      7.56 o 
  -9   3   1       12.71        0.81      5.81 o 
  -8   3   1       10.73       57.23     30.73 o 
  -7   3   1       22.39       34.29      8.56 o 
  -6   3   1       69.42       56.41      9.24 o 
  -5   3   1        2.03       13.39      4.95 o 
  -4   3   1      201.17      173.96      5.87 o 
  -3   3   1      455.67      419.34      7.43 o 
  -2   3   1      480.46      386.76      6.11 o 
  -1   3   1      357.99      414.11      7.10 o 
   0   3   1    10008.25     9107.04     60.92 o 
   1   3   1     1603.93     1399.08     10.94 o 
   2   3   1       53.30       58.98      3.40 o 
   3   3   1      581.53      566.93      7.12 o 
   4   3   1      608.18      675.72      9.91 o 
   5   3   1      704.33      756.25     11.77 o 
   6   3   1      404.77      441.92      9.77 o 
   7   3   1      216.18      205.09      9.34 o 
   8   3   1       61.35       85.63     10.10 o 
   9   3   1       53.69        0.41      5.86 o 
  10   3   1        3.69        0.13      5.24 o 
 -11   4   1       14.03        0.32      7.22 o 
 -10   4   1        0.11       -1.33      6.88 o 
  -9   4   1        6.98        0.29      5.59 o 
  -8   4   1       53.18       51.37      9.87 o 
  -7   4   1       17.69       21.05      7.37 o 
  -6   4   1      800.72      877.53     14.36 o 
  -5   4   1        1.17        4.08      4.61 o 
  -4   4   1     1452.15     1504.49     16.53 o 
  -3   4   1      925.41     1005.59     12.36 o 
  -2   4   1     2142.63     2033.93     15.83 o 
  -1   4   1     1167.03     1149.79      9.65 o 
   0   4   1       57.00       71.62      2.02 o 
   1   4   1     1076.44      952.89     10.02 o 
   2   4   1     7298.50     7621.35     59.14 o 
   3   4   1     2245.01     2552.76     20.32 o 
   4   4   1      730.33      756.35     10.03 o 
   5   4   1       14.29       18.94      4.25 o 
   6   4   1       65.99       72.64      5.63 o 
   7   4   1      373.69      414.48     10.68 o 
   8   4   1        0.05       -1.02      4.65 o 
   9   4   1        0.52        1.48      6.89 o 
  10   4   1       49.78        2.95     10.24 o 
 -10   5   1       16.33        2.63      6.98 o 
  -9   5   1        9.87       -0.31      5.87 o 
  -8   5   1       22.83       15.45      6.48 o 
  -7   5   1       96.46      125.25      8.66 o 
  -6   5   1     1365.51     1450.92     19.89 o 
  -5   5   1      410.78      388.48      9.09 o 
  -4   5   1       21.48       34.77      3.74 o 
  -3   5   1      319.73      301.94      6.68 o 
  -2   5   1     1152.21     1302.66     13.20 o 
  -1   5   1      142.43      161.66      3.59 o 
   0   5   1        3.47        3.16      1.34 o 
   1   5   1     2239.78     2147.60     14.72 o 
   2   5   1     6365.34     6723.62     52.71 o 
   3   5   1     3054.96     3450.87     27.14 o 
   4   5   1      353.55      353.09      7.50 o 
   5   5   1       68.53       65.84      5.08 o 
   6   5   1     1276.47     1419.82     18.36 o 
   7   5   1      214.76      251.44      9.48 o 
   8   5   1       11.23       12.06      6.82 o 
   9   5   1       13.32        1.70      5.68 o 
  10   5   1       13.16       -1.55      7.24 o 
 -10   6   1       58.97       46.67     26.98 o 
  -9   6   1       18.43        6.03      6.91 o 
  -8   6   1       91.55       97.74     15.32 o 
  -7   6   1      265.21      310.42     10.62 o 
  -6   6   1     2494.19     2713.34     29.14 o 
  -5   6   1      698.94      708.02     10.63 o 
  -4   6   1       55.63       47.99      4.59 o 
  -3   6   1      713.16      770.62     10.33 o 
  -2   6   1     2810.17     2850.85     24.85 o 
  -1   6   1     1630.58     1620.47     15.97 o 
   0   6   1        0.31       -0.63      1.52 o 
   1   6   1        2.80        1.80      2.04 o 
   2   6   1     2212.85     2381.82     21.06 o 
   3   6   1       55.29       73.17      5.50 o 
   4   6   1      194.29      222.19      5.65 o 
   5   6   1       47.96       61.62      5.15 o 
   6   6   1       64.67       70.07      6.46 o 
   7   6   1       62.46       67.14      6.59 o 
   8   6   1        2.17        2.28      5.28 o 
   9   6   1        1.05        0.43      5.13 o 
  10   6   1       17.00        0.44      6.70 o 
 -10   7   1        0.47        2.47      6.29 o 
  -9   7   1        4.25        8.17      6.54 o 
  -8   7   1        0.06        1.02      5.08 o 
  -7   7   1      663.80      792.32     23.89 o 
  -6   7   1      973.97      956.07     14.40 o 
  -5   7   1      243.92      256.60      7.32 o 
  -4   7   1       31.39       23.09      5.63 o 
  -3   7   1      648.57      754.30     11.22 o 
  -2   7   1     1678.33     1784.58     15.27 o 
  -1   7   1      855.63      844.46      8.24 o 
   0   7   1      560.90      488.95      5.31 o 
   1   7   1       10.02       13.09      1.86 o 
   2   7   1      389.26      457.93      6.23 o 
   3   7   1       68.26       69.32      4.91 o 
   4   7   1      161.21      210.88      6.88 o 
   5   7   1       62.75       66.21      5.69 o 
   6   7   1      287.40      304.12     11.29 o 
   7   7   1       18.37       22.41      6.13 o 
   8   7   1        8.83       18.27      7.31 o 
   9   7   1        8.63        5.44      7.01 o 
  10   7   1       13.64        8.37      7.06 o 
 -10   8   1       13.85        3.45      6.84 o 
  -9   8   1        2.54       -1.12      5.37 o 
  -8   8   1        0.15       -0.44      4.55 o 
  -7   8   1        0.31        0.17      3.89 o 
  -6   8   1      315.84      317.46      9.66 o 
  -5   8   1       48.61       61.40      6.43 o 
  -4   8   1        0.05        1.78      3.47 o 
  -3   8   1        0.01        2.11      3.19 o 
  -2   8   1      104.63      122.35      3.55 o 
  -1   8   1        5.30        3.95      2.07 o 
   0   8   1        7.56        4.67      2.03 o 
   1   8   1      161.89      167.04      3.34 o 
   2   8   1      220.72      259.52      5.90 o 
   3   8   1       63.32       80.27      4.98 o 
   4   8   1       11.79       12.97      5.37 o 
   5   8   1       72.94       89.85      8.42 o 
   6   8   1        0.15        5.25      6.07 o 
   7   8   1       21.91       25.89      8.12 o 
   8   8   1        1.43        4.45      5.71 o 
   9   8   1        0.01        0.56      5.15 o 
  -9   9   1        0.25       -0.23      5.15 o 
  -8   9   1        6.07        2.34      8.03 o 
  -7   9   1        6.30       12.21      6.74 o 
  -6   9   1       28.04       23.34      5.91 o 
  -5   9   1      443.62      457.32     11.55 o 
  -4   9   1        0.50       -1.91      3.67 o 
  -3   9   1       81.60       77.56      4.28 o 
  -2   9   1        3.26        1.56      2.49 o 
  -1   9   1      700.56      681.47      8.18 o 
   0   9   1       15.59       19.98      2.41 o 
   1   9   1      758.77      673.33      7.72 o 
   2   9   1       52.89       53.27      3.11 o 
   3   9   1       74.01       56.02      6.08 o 
   4   9   1        7.13       11.19      4.17 o 
   5   9   1        4.24        2.39      4.86 o 
   6   9   1       48.26       51.72      6.55 o 
   7   9   1        1.23       -2.55      6.17 o 
   8   9   1        2.74        1.95      6.80 o 
   9   9   1        1.25       -1.69      6.68 o 
  -9  10   1        0.04        0.49      6.67 o 
  -8  10   1       18.27       18.28      9.39 o 
  -7  10   1        3.89        7.91      6.68 o 
  -6  10   1       32.54       33.70      6.30 o 
  -5  10   1        6.01        4.71      5.10 o 
  -4  10   1        1.74        6.32      3.37 o 
  -3  10   1       59.22       62.93      3.74 o 
  -2  10   1      148.20      125.77      4.42 o 
  -1  10   1       45.84       60.67      3.90 o 
   0  10   1      218.43      209.17      5.47 o 
   1  10   1       75.88       78.02      3.26 o 
   2  10   1       59.87       61.74      4.22 o 
   3  10   1       40.75       38.64      3.89 o 
   4  10   1       44.27       31.89      3.52 o 
   5  10   1       38.96       38.96      5.97 o 
   6  10   1        5.17        8.06      5.86 o 
   7  10   1        2.64        1.25      5.82 o 
   8  10   1       59.45       97.75     18.36 o 
   9  10   1       15.98        0.98      6.84 o 
  -8  11   1        0.17       -3.54      6.92 o 
  -7  11   1        9.75       11.46      7.96 o 
  -6  11   1        8.32       12.83      6.49 o 
  -5  11   1        0.45        2.48      3.36 o 
  -4  11   1       78.49       67.54      5.73 o 
  -3  11   1       60.10       53.75      4.40 o 
  -2  11   1        9.20       12.73      3.62 o 
  -1  11   1        0.20       -0.48      2.52 o 
   0  11   1      217.40      272.38      6.30 o 
   1  11   1      444.07      478.33      7.12 o 
   2  11   1       13.47        9.01      3.16 o 
   3  11   1       11.12        6.51      2.86 o 
   4  11   1        1.97        6.48      3.21 o 
   5  11   1       29.82       36.75      4.20 o 
   6  11   1        4.08        8.17      7.49 o 
   7  11   1        2.39        3.08      6.32 o 
   8  11   1        0.33        5.23      7.14 o 
  -8  12   1        2.72       10.44      7.77 o 
  -7  12   1        1.21        6.31      6.94 o 
  -6  12   1       23.53       13.42      4.73 o 
  -5  12   1       24.81       23.28      4.30 o 
  -4  12   1      172.43      178.76      7.84 o 
  -3  12   1        0.31       -2.43      3.47 o 
  -2  12   1        5.90        3.32      3.39 o 
  -1  12   1      211.87      183.97      5.74 o 
   0  12   1      707.84      760.52     18.71 o 
   1  12   1       79.72       73.17      4.19 o 
   2  12   1       51.66       67.58      3.70 o 
   3  12   1       39.73       37.87      4.83 o 
   4  12   1       94.33       73.46      6.80 o 
   5  12   1        5.04        8.32      4.17 o 
   6  12   1        2.74        2.37      3.51 o 
   7  12   1        3.35        2.97      7.06 o 
  -7  13   1        1.38        2.16      7.05 o 
  -6  13   1        0.12        2.48      3.71 o 
  -5  13   1        9.63       19.62      4.67 o 
  -4  13   1        5.53        6.78      3.70 o 
  -3  13   1        0.00        0.48      2.71 o 
  -2  13   1        0.48        0.70      3.30 o 
  -1  13   1      161.43      164.12      6.08 o 
   0  13   1       80.78       83.55      7.50 o 
   1  13   1        9.37        9.06      3.57 o 
   2  13   1        8.95       11.03      4.11 o 
   3  13   1       24.96       22.38      3.47 o 
   4  13   1       11.16       13.58      3.21 o 
   5  13   1        6.32        8.97      3.20 o 
   6  13   1        1.93        4.52      5.18 o 
   7  13   1        3.09        0.28      5.88 o 
  -6  14   1        6.12        1.28      4.98 o 
  -5  14   1       14.29        8.83      6.05 o 
  -4  14   1        1.63       -4.67      4.67 o 
  -3  14   1        0.40       -1.06      2.86 o 
  -2  14   1        0.33       -1.76      3.36 o 
  -1  14   1        4.53        2.64      3.95 o 
   0  14   1       18.93       16.85      9.85 o 
   1  14   1        2.02       -1.64      3.62 o 
   2  14   1       18.26       19.69      3.63 o 
   3  14   1        0.18        2.56      3.36 o 
   4  14   1        3.87        2.04      4.34 o 
   5  14   1       19.22       22.47      5.71 o 
   6  14   1        0.46       -2.89      5.62 o 
  -5  15   1        6.38       12.85      6.43 o 
  -4  15   1       23.92       35.80      7.58 o 
  -3  15   1        7.21        8.17      3.88 o 
  -2  15   1       16.89        9.49      4.45 o 
  -1  15   1       12.03        9.50      4.85 o 
   0  15   1        5.40        1.59      6.15 o 
   1  15   1        0.09        1.13     11.14 o 
   2  15   1        0.01       -4.02      4.96 o 
   3  15   1        1.19        1.96      5.68 o 
   4  15   1       13.18       23.15      6.94 o 
   5  15   1        7.23       14.85      7.78 o 
  -4  16   1        0.36        3.98      5.09 o 
  -3  16   1       22.00       26.60      7.33 o 
  -2  16   1        0.84       -2.22      8.67 o 
  -1  16   1        0.29        2.36      3.75 o 
   0  16   1        0.57        0.64      4.79 o 
   1  16   1       13.00        6.89      6.30 o 
   2  16   1        0.00       -0.75      6.03 o 
   3  16   1        0.34        2.17      5.62 o 
   4  16   1        3.23        5.39      5.39 o 
  -2  17   1        6.37        2.56      6.03 o 
  -1  17   1        7.65       13.82      8.36 o 
   0  17   1        0.79        7.07      6.23 o 
   1  17   1        5.88        6.13      6.59 o 
   2  17   1       34.36       16.87     18.33 o 
 -10   0   2       15.45        4.77     14.63 o 
  -8   0   2        0.01        2.15      9.01 o 
  -6   0   2       35.81       36.49      7.48 o 
  -4   0   2     1548.66     1391.77     20.48 o 
  -2   0   2      262.40      195.78      6.31 o 
   2   0   2    13533.87    13430.19    313.66 o 
   4   0   2     3214.07     3483.88     44.86 o 
   6   0   2       42.18       36.14      7.53 o 
   8   0   2      473.75      431.31     19.80 o 
  10   0   2       21.42        1.32      8.86 o 
 -11   1   2        0.15       -0.13     13.83 o 
 -10   1   2        2.07       -0.57      6.27 o 
  -9   1   2       47.65       32.91     16.65 o 
  -8   1   2        1.39        4.27      5.72 o 
  -7   1   2       44.22       44.04      6.94 o 
  -6   1   2       27.19       43.85      5.53 o 
  -5   1   2       30.90       58.41      4.91 o 
  -4   1   2       57.90       62.04      4.47 o 
  -3   1   2       27.35       18.22      4.28 o 
  -2   1   2    10353.88     9825.89     72.36 o 
  -1   1   2       37.10       29.49      1.87 o 
   1   1   2        3.16        4.96      1.42 o 
   2   1   2     1177.87     1104.61     10.42 o 
   3   1   2        2.49       13.64      3.26 o 
   4   1   2      610.92      536.89      8.44 o 
   5   1   2        0.47        8.16      3.89 o 
   6   1   2       50.78       54.61      5.69 o 
   7   1   2      388.10      382.54     10.38 o 
   8   1   2        0.00        0.98      5.77 o 
   9   1   2       24.39        2.13      5.55 o 
  10   1   2        5.66       -0.39      4.78 o 
 -11   2   2        5.73       -1.06      7.44 o 
 -10   2   2        3.97        2.38      7.61 o 
  -9   2   2       13.84       -0.58      8.30 o 
  -8   2   2       92.13      127.92      9.29 o 
  -7   2   2      169.39      154.84      8.53 o 
  -6   2   2       80.89       91.84      6.16 o 
  -5   2   2     1102.33     1195.04     14.34 o 
  -4   2   2      960.47      902.53     19.94 o 
  -3   2   2      266.95      236.86      7.29 o 
  -2   2   2       63.40       67.78      4.00 o 
  -1   2   2    11961.71    10866.77    112.18 o 
   0   2   2     1663.44     1138.03     12.84 o 
   1   2   2      640.97      555.53      5.78 o 
   2   2   2       86.60       62.35      3.19 o 
   3   2   2       17.65       12.17      3.01 o 
   4   2   2      353.58      443.25      7.65 o 
   5   2   2       30.81       32.74      4.50 o 
   6   2   2       28.09       18.61      4.98 o 
   7   2   2       68.01       78.90      7.09 o 
   8   2   2      140.27      167.82      8.63 o 
   9   2   2        7.55        1.67      6.73 o 
  10   2   2        2.89       -0.60      5.66 o 
 -11   3   2        0.91        0.07      8.79 o 
 -10   3   2        4.73        5.14     11.11 o 
  -9   3   2        0.27        2.01      6.18 o 
  -8   3   2       42.65       22.76      7.19 o 
  -7   3   2      216.30      243.24      9.00 o 
  -6   3   2       33.63       35.19      5.34 o 
  -5   3   2      748.56      792.00     11.35 o 
  -4   3   2      106.06       93.05      4.86 o 
  -3   3   2     1048.38     1000.95     11.55 o 
  -2   3   2       50.80       24.56      3.45 o 
  -1   3   2     6902.50     6784.49     68.33 o 
   0   3   2     2460.97     1994.44     11.21 o 
   1   3   2      410.48      397.67      5.05 o 
   2   3   2       38.41       49.10      3.01 o 
   3   3   2      673.75      656.97      7.68 o 
   4   3   2      209.77      195.49      5.60 o 
   5   3   2       66.72       74.95      5.09 o 
   6   3   2       45.02       66.98      6.79 o 
   7   3   2      337.14      348.45      9.53 o 
   8   3   2        4.67        2.30      5.00 o 
   9   3   2       14.97        2.18      6.49 o 
  10   3   2        7.68       -1.07      7.16 o 
 -11   4   2        0.05        0.12      6.14 o 
 -10   4   2        1.63       -1.58      6.89 o 
  -9   4   2       22.07       -0.53      6.46 o 
  -8   4   2       13.61       21.29      6.71 o 
  -7   4   2       54.01       47.97      6.77 o 
  -6   4   2      189.96      186.35      7.46 o 
  -5   4   2      106.50      106.97      9.33 o 
  -4   4   2      171.44      200.05      6.86 o 
  -3   4   2      539.85      499.24      7.94 o 
  -2   4   2      661.32      684.78      8.23 o 
  -1   4   2      478.84      379.66      4.72 o 
   0   4   2      130.21      141.30      2.11 o 
   1   4   2     1598.64     1450.62     15.79 o 
   2   4   2      837.78      807.00      8.43 o 
   3   4   2       87.73       89.89      4.70 o 
   4   4   2      655.41      747.78     10.60 o 
   5   4   2        5.50        3.97      3.84 o 
   6   4   2        4.04       19.16      5.06 o 
   7   4   2        4.23        8.81      5.83 o 
   8   4   2        2.71        9.22      5.91 o 
   9   4   2        0.03        2.10      5.88 o 
  10   4   2        0.03        1.04      6.87 o 
 -10   5   2        3.92        0.19      6.70 o 
  -9   5   2        8.98       -1.75      6.36 o 
  -8   5   2       11.95       24.21      6.99 o 
  -7   5   2       58.90       56.75      7.50 o 
  -6   5   2       86.84      107.91      8.14 o 
  -5   5   2      222.93      215.61      7.41 o 
  -4   5   2      470.55      417.15      7.70 o 
  -3   5   2       50.68       74.95      4.55 o 
  -2   5   2     1326.74     1323.30     13.84 o 
  -1   5   2        3.85        4.45      2.08 o 
   0   5   2       26.30       26.95      1.68 o 
   1   5   2       48.77       55.12      2.88 o 
   2   5   2      958.14      896.75      9.16 o 
   3   5   2       26.70       36.01      5.04 o 
   4   5   2       75.06       65.70      4.74 o 
   5   5   2       56.35       48.52      4.66 o 
   6   5   2     1218.79     1390.55     17.47 o 
   7   5   2        0.57       11.84      5.54 o 
   8   5   2        0.58        0.60      4.83 o 
   9   5   2        1.34       -1.85      6.97 o 
  10   5   2       33.12        1.57      8.02 o 
 -10   6   2       35.22       14.06      9.35 o 
  -9   6   2        0.81       -2.92      6.88 o 
  -8   6   2       29.63       14.26      6.08 o 
  -7   6   2      251.55      237.65     15.91 o 
  -6   6   2      130.74      138.19      7.67 o 
  -5   6   2      102.09      104.12      6.04 o 
  -4   6   2      318.06      294.93      6.93 o 
  -3   6   2      198.65      226.98      6.57 o 
  -2   6   2        5.76       10.77      2.92 o 
  -1   6   2      250.38      255.20      4.65 o 
   0   6   2      237.89      186.02      3.52 o 
   1   6   2      251.23      227.32      3.21 o 
   2   6   2       38.26       33.26      3.30 o 
   3   6   2       65.86       59.10      4.25 o 
   4   6   2      256.30      286.42      8.81 o 
   5   6   2       41.98       32.72      4.70 o 
   6   6   2      166.29      202.20      7.84 o 
   7   6   2       28.37       27.20      6.86 o 
   8   6   2        0.03       -5.49      5.91 o 
   9   6   2        2.87       -0.13      4.78 o 
  10   6   2       14.42        1.23      6.03 o 
 -10   7   2        3.64       -3.44      7.03 o 
  -9   7   2        0.99       -2.28      6.67 o 
  -8   7   2       11.46        8.22      6.31 o 
  -7   7   2      339.31      375.18     13.03 o 
  -6   7   2      191.95      201.88     10.93 o 
  -5   7   2        2.80        5.34      4.34 o 
  -4   7   2        0.01        2.39      3.38 o 
  -3   7   2      802.65      935.56     11.93 o 
  -2   7   2      455.54      454.17      6.66 o 
  -1   7   2      255.38      265.21      4.32 o 
   0   7   2       37.31       41.47      2.64 o 
   1   7   2      776.56      773.71      7.20 o 
   2   7   2        0.28        0.84      1.51 o 
   3   7   2        9.88        8.62      3.18 o 
   4   7   2      114.44       96.48      5.43 o 
   5   7   2      681.71      766.37     12.96 o 
   6   7   2       27.34       16.81      5.04 o 
   7   7   2       71.65       80.75      6.92 o 
   8   7   2       54.32       65.45     17.98 o 
   9   7   2       32.26       13.00      8.94 o 
  10   7   2        2.68        0.67      7.08 o 
 -10   8   2        6.29       -0.22      6.83 o 
  -9   8   2        0.26        4.71      7.63 o 
  -8   8   2       18.06       11.55      7.89 o 
  -7   8   2      170.07      142.64      7.72 o 
  -6   8   2       28.66       53.78      6.05 o 
  -5   8   2       28.71       30.31      5.57 o 
  -4   8   2      177.61      159.43      7.16 o 
  -3   8   2       70.57       78.52      5.30 o 
  -2   8   2      137.85      113.43      3.51 o 
  -1   8   2       34.60       39.83      2.59 o 
   0   8   2       52.93       61.47      2.65 o 
   1   8   2       28.80       16.67      2.36 o 
   2   8   2       49.40       45.72      3.19 o 
   3   8   2      337.65      422.99      9.58 o 
   4   8   2       25.98       32.73      5.01 o 
   5   8   2      148.25      163.42      7.70 o 
   6   8   2      112.64      130.16     12.72 o 
   7   8   2       24.99       37.52      7.81 o 
   8   8   2       44.80       27.02     12.61 o 
   9   8   2       69.53       90.70     19.47 o 
  -9   9   2        2.28        3.30      6.62 o 
  -8   9   2       29.23       23.00     12.18 o 
  -7   9   2       90.45       78.98     13.01 o 
  -6   9   2        3.34        6.86      6.19 o 
  -5   9   2        9.12        8.11      5.08 o 
  -4   9   2        7.40        5.92      4.38 o 
  -3   9   2       19.96       19.20      3.75 o 
  -2   9   2        0.21        1.01      2.18 o 
  -1   9   2      156.24      146.89      3.73 o 
   0   9   2      412.70      466.41      6.60 o 
   1   9   2      272.87      263.80      5.01 o 
   2   9   2       16.96       17.72      2.20 o 
   3   9   2      209.56      187.62      5.86 o 
   4   9   2       32.18       24.23      4.78 o 
   5   9   2        4.31        8.48      5.14 o 
   6   9   2       11.66       17.96      6.57 o 
   7   9   2        6.94        7.60      6.05 o 
   8   9   2        5.33        5.40      6.38 o 
   9   9   2        1.14        0.85      6.64 o 
  -9  10   2        1.00        5.13      7.60 o 
  -8  10   2        5.17       11.20      8.03 o 
  -7  10   2        0.06        4.22      6.93 o 
  -6  10   2        0.20       -5.86      7.21 o 
  -5  10   2       40.81       51.14      5.92 o 
  -4  10   2       36.63       40.33      4.06 o 
  -3  10   2        3.97        8.46      2.91 o 
  -2  10   2        0.77        1.50      2.45 o 
  -1  10   2       15.27       11.97      2.55 o 
   0  10   2        4.32       11.40      2.63 o 
   1  10   2      488.76      461.61      9.76 o 
   2  10   2       22.04       19.96      2.77 o 
   3  10   2        6.33        8.03      2.79 o 
   4  10   2      207.52      181.42     10.25 o 
   5  10   2      134.64      157.43      7.61 o 
   6  10   2       12.64       12.94      6.35 o 
   7  10   2        4.42       -0.15      5.38 o 
   8  10   2        1.03       -1.15      5.87 o 
  -8  11   2       37.89       37.32     16.88 o 
  -7  11   2       10.98        6.90      7.54 o 
  -6  11   2       18.04        9.83      5.76 o 
  -5  11   2       53.66       49.35      4.93 o 
  -4  11   2      442.38      450.50     17.18 o 
  -3  11   2      147.73      135.62      5.20 o 
  -2  11   2       33.83       39.89      3.52 o 
  -1  11   2       33.30       49.93      3.42 o 
   0  11   2     1858.88     2021.45     26.96 o 
   1  11   2      163.69      140.25      4.15 o 
   2  11   2       86.46       80.07      4.85 o 
   3  11   2        0.04        1.98      2.09 o 
   4  11   2       96.33       86.97      3.96 o 
   5  11   2       15.77       19.41      3.64 o 
   6  11   2       15.90        8.01      5.61 o 
   7  11   2        2.13       -0.52      6.55 o 
   8  11   2       24.34       16.46     14.41 o 
  -8  12   2       14.44       18.68     10.28 o 
  -7  12   2        0.91        6.58      7.08 o 
  -6  12   2       19.27       10.06      4.47 o 
  -5  12   2       38.43       53.07      5.19 o 
  -4  12   2      173.39      178.55     11.46 o 
  -3  12   2       25.62       20.84      3.74 o 
  -2  12   2      204.88      198.59      5.62 o 
  -1  12   2        9.25       15.22      3.61 o 
   0  12   2      342.39      373.10      9.90 o 
   1  12   2       59.19       68.90      5.31 o 
   2  12   2       20.81       20.76      2.73 o 
   3  12   2       65.31       79.02      8.06 o 
   4  12   2       34.31       31.64      3.59 o 
   5  12   2        1.27        0.53      2.74 o 
   6  12   2        4.36        6.61      3.72 o 
   7  12   2       11.05        5.35      6.27 o 
  -7  13   2        1.01        0.43      5.69 o 
  -6  13   2        0.18        1.30      3.98 o 
  -5  13   2        6.00        4.95      3.96 o 
  -4  13   2       19.18       22.94      4.45 o 
  -3  13   2       11.06       14.01      3.83 o 
  -2  13   2      187.51      175.86      5.68 o 
  -1  13   2      183.01      174.93      7.61 o 
   0  13   2        4.80        2.99      4.11 o 
   1  13   2       17.37       13.69      3.83 o 
   2  13   2      199.34      199.99     11.06 o 
   3  13   2       41.71       35.40      4.38 o 
   4  13   2       21.92       16.21      5.03 o 
   5  13   2        0.52        1.13      4.63 o 
   6  13   2        1.94        8.32      5.43 o 
   7  13   2        0.79       12.76      6.99 o 
  -6  14   2       10.18       29.84      6.41 o 
  -5  14   2        0.00        6.22      4.47 o 
  -4  14   2        2.27       11.54      3.87 o 
  -3  14   2        9.82        8.91      4.61 o 
  -2  14   2        8.72        4.30      3.24 o 
  -1  14   2      149.80      159.34      8.57 o 
   0  14   2       24.32       13.16      6.84 o 
   1  14   2       79.94       80.63      8.36 o 
   2  14   2        2.20        1.68      2.63 o 
   3  14   2       38.77       33.29      5.37 o 
   4  14   2       23.59       23.17      5.40 o 
   5  14   2       18.16       26.56      5.99 o 
   6  14   2        0.00        5.88      5.51 o 
  -5  15   2        5.76       18.75      7.04 o 
  -4  15   2       15.73        9.65      4.20 o 
  -3  15   2        0.39       -2.22      4.42 o 
  -2  15   2        1.93       -3.35      3.44 o 
  -1  15   2        0.01        4.57      4.35 o 
   0  15   2        0.90        1.29      3.53 o 
   1  15   2       27.49       30.44      6.61 o 
   2  15   2        8.31       12.58      7.15 o 
   3  15   2        8.08       13.50      6.29 o 
   4  15   2        1.10        2.10      5.61 o 
   5  15   2        2.72       -1.80      5.21 o 
  -4  16   2        0.50       -4.37      4.74 o 
  -3  16   2        1.27        2.50      4.56 o 
  -2  16   2        0.98        0.35      4.45 o 
  -1  16   2        2.24       -0.37      3.49 o 
   0  16   2        0.42       -0.13      4.97 o 
   1  16   2        1.83        4.43      5.81 o 
   2  16   2       20.36       19.70      9.70 o 
   3  16   2       11.35       21.89      8.22 o 
   4  16   2        8.52        4.77      5.35 o 
  -2  17   2        0.45        2.39      6.97 o 
  -1  17   2        1.41       -6.17      6.86 o 
   0  17   2        0.22        3.21      4.90 o 
   1  17   2        5.28        5.35      7.61 o 
 -11   0   3       12.50       -2.18     16.52 o 
  -9   0   3      296.57      233.94     15.53 o 
  -7   0   3        0.37        1.56      7.64 o 
  -5   0   3      362.77      410.83     13.27 o 
  -3   0   3     1800.56     1842.91     25.80 o 
  -1   0   3     6978.61     7087.82    160.44 o 
   1   0   3     1278.31      956.38      9.43 o 
   3   0   3     1408.20     1470.52     22.12 o 
   5   0   3       24.45       45.77      8.03 o 
   7   0   3       20.81       18.24      9.66 o 
   9   0   3       18.71        2.11      6.90 o 
 -11   1   3        6.58       -0.04      7.30 o 
 -10   1   3        0.50        1.82     14.66 o 
  -9   1   3       16.45        5.51      9.51 o 
  -8   1   3       85.30       86.30      8.57 o 
  -7   1   3       21.77       20.08      6.37 o 
  -6   1   3      120.20       92.07      6.03 o 
  -5   1   3       17.73       23.59      4.34 o 
  -4   1   3        7.92        4.30      3.25 o 
  -3   1   3      236.09      176.20      7.86 o 
  -2   1   3       13.71        4.85      2.62 o 
  -1   1   3       26.52        5.70      1.67 o 
   0   1   3      203.61       82.69      1.92 o 
   1   1   3       18.72       14.46      1.45 o 
   2   1   3     2236.46     2101.12     16.60 o 
   3   1   3      152.73      206.71      4.63 o 
   4   1   3      196.45      241.17      5.36 o 
   5   1   3        8.92       10.20      4.13 o 
   6   1   3        7.86        0.15      3.39 o 
   7   1   3       30.67       44.39      6.04 o 
   8   1   3       58.54       29.97      6.42 o 
   9   1   3        2.39        2.73      5.39 o 
  10   1   3       18.23        2.64      6.00 o 
 -11   2   3        0.18       -2.31     13.96 o 
 -10   2   3        8.34        0.19      6.88 o 
  -9   2   3      124.28       89.95     18.98 o 
  -8   2   3      267.65      241.84     12.74 o 
  -7   2   3       93.05       95.43      7.75 o 
  -6   2   3       45.02       67.45      6.92 o 
  -5   2   3     2024.53     1985.45     20.49 o 
  -4   2   3      225.49      243.07      6.70 o 
  -3   2   3      303.08      270.96      5.85 o 
  -2   2   3     2244.09     2224.37     18.94 o 
  -1   2   3    11307.95    11297.93     80.62 o 
   0   2   3     6244.70     5796.41     42.38 o 
   1   2   3    11479.57    11050.71    102.19 o 
   2   2   3      427.56      409.77      5.87 o 
   3   2   3       10.79        7.69      2.67 o 
   4   2   3       94.10       93.93      6.13 o 
   5   2   3        6.24        0.72      3.62 o 
   6   2   3      266.73      305.22      8.00 o 
   7   2   3      228.92      236.38     10.12 o 
   8   2   3       55.15       50.84      6.68 o 
   9   2   3       38.14        1.56      7.73 o 
  10   2   3        0.84       -0.38      4.84 o 
 -11   3   3       12.00       -0.79      7.79 o 
 -10   3   3        2.70        1.21      6.64 o 
  -9   3   3        0.70        0.19      6.62 o 
  -8   3   3       24.56       28.12      7.57 o 
  -7   3   3       39.90       43.26      7.07 o 
  -6   3   3       48.07       43.42      8.90 o 
  -5   3   3      191.41      210.85      6.59 o 
  -4   3   3      225.48      190.16      7.27 o 
  -3   3   3      732.96      627.06      8.77 o 
  -2   3   3     3452.29     3055.19     30.51 o 
  -1   3   3     2274.91     1839.67     19.73 o 
   0   3   3     1484.25     1233.43     10.09 o 
   1   3   3      494.16      521.20      6.04 o 
   2   3   3      723.96      706.20      7.47 o 
   3   3   3      449.27      442.02      7.11 o 
   4   3   3        1.06        9.72      3.12 o 
   5   3   3       66.87       71.60      5.79 o 
   6   3   3       20.53       14.08      4.75 o 
   7   3   3        0.58        0.15      3.79 o 
   8   3   3        0.87        2.17      5.35 o 
   9   3   3       29.97        8.55      6.92 o 
  10   3   3        4.60        1.33      5.73 o 
 -11   4   3        8.90       -1.55     11.43 o 
 -10   4   3       17.56        0.00      8.37 o 
  -9   4   3       49.53       -0.92      6.07 o 
  -8   4   3      239.68      280.02     10.50 o 
  -7   4   3      836.20      845.07     23.18 o 
  -6   4   3       38.55       58.82      7.05 o 
  -5   4   3       16.86       25.54      4.56 o 
  -4   4   3      216.98      198.56      6.17 o 
  -3   4   3     2610.73     2585.88     23.91 o 
  -2   4   3      146.78       70.30      4.25 o 
  -1   4   3     2001.49     1877.31     16.31 o 
   0   4   3      631.73      558.34      4.74 o 
   1   4   3     2434.92     2371.44     18.99 o 
   2   4   3      304.10      341.42      5.21 o 
   3   4   3       27.58       18.00      3.10 o 
   4   4   3      175.38      182.64      5.48 o 
   5   4   3      392.48      381.70      9.12 o 
   6   4   3      408.82      367.39     10.24 o 
   7   4   3        4.18        4.36      5.77 o 
   8   4   3       56.79       73.02      7.59 o 
   9   4   3        5.37       -2.12      6.54 o 
  10   4   3        0.44       -4.82      7.10 o 
 -10   5   3        0.44       -0.85      6.73 o 
  -9   5   3       10.91       -0.75      5.93 o 
  -8   5   3        1.80        2.02      6.03 o 
  -7   5   3      883.15      862.77     20.35 o 
  -6   5   3       11.70       15.17      5.21 o 
  -5   5   3      137.20      143.10      8.56 o 
  -4   5   3       19.16        8.68      3.96 o 
  -3   5   3     1274.10     1367.41     15.94 o 
  -2   5   3       38.21       46.49      4.72 o 
  -1   5   3       17.15        4.34      2.22 o 
   0   5   3       88.38       43.39      2.01 o 
   1   5   3     1645.61     1424.86     12.56 o 
   2   5   3        3.71        3.47      2.53 o 
   3   5   3       23.76       23.56      3.38 o 
   4   5   3        2.17        7.01      3.65 o 
   5   5   3      424.33      407.49      8.36 o 
   6   5   3       67.43       77.01      5.96 o 
   7   5   3      214.85      237.88     10.42 o 
   8   5   3       29.84       10.75      8.49 o 
   9   5   3        6.27        1.40      5.40 o 
  10   5   3        0.03        2.03      6.29 o 
 -10   6   3       14.20        8.47      7.67 o 
  -9   6   3        7.24        1.36      5.65 o 
  -8   6   3       10.56       12.12      7.33 o 
  -7   6   3      101.57      139.19      8.98 o 
  -6   6   3      523.87      554.78     11.32 o 
  -5   6   3      173.07      174.32      7.21 o 
  -4   6   3        4.58        9.04      4.07 o 
  -3   6   3      493.67      546.04      7.57 o 
  -2   6   3      261.82      284.64      5.74 o 
  -1   6   3       99.81       80.87      3.43 o 
   0   6   3      157.06      185.10      4.02 o 
   1   6   3        0.37        0.77      1.23 o 
   2   6   3     5187.31     5698.07     58.79 o 
   3   6   3       78.03       81.98      4.56 o 
   4   6   3      268.89      291.68      7.37 o 
   5   6   3        8.22       15.97      4.88 o 
   6   6   3     1628.47     1770.76     20.80 o 
   7   6   3        0.24       -3.85      5.21 o 
   8   6   3       18.89        9.02      7.34 o 
   9   6   3       13.27        3.85      6.54 o 
  10   6   3       12.70        6.71      8.42 o 
 -10   7   3       16.97        7.89      9.36 o 
  -9   7   3        7.45        7.76      8.76 o 
  -8   7   3      100.34      157.57     10.42 o 
  -7   7   3       23.16       22.18      6.22 o 
  -6   7   3      524.91      537.55     13.40 o 
  -5   7   3      121.32      117.53      5.89 o 
  -4   7   3      568.83      560.91      9.13 o 
  -3   7   3        2.93        5.60      3.36 o 
  -2   7   3      262.53      283.09      5.53 o 
  -1   7   3      294.20      323.29      4.74 o 
   0   7   3      179.29      142.73      3.76 o 
   1   7   3      118.37      115.08      2.94 o 
   2   7   3       17.80       25.01      3.40 o 
   3   7   3        3.83       12.56      3.93 o 
   4   7   3      165.96      194.12      7.29 o 
   5   7   3       52.80       47.89      5.50 o 
   6   7   3      138.52      156.27     11.73 o 
   7   7   3       10.98       11.08      6.33 o 
   8   7   3        2.08       -5.80      7.44 o 
   9   7   3        1.60        1.79      7.08 o 
 -10   8   3        0.00       -1.19      6.46 o 
  -9   8   3        2.47       -4.95      6.85 o 
  -8   8   3        7.57        4.41      5.96 o 
  -7   8   3      125.22      148.90     11.63 o 
  -6   8   3        2.49        2.40      5.10 o 
  -5   8   3        0.06        3.28      4.04 o 
  -4   8   3        2.38        1.00      3.39 o 
  -3   8   3      351.41      352.70      7.54 o 
  -2   8   3      138.84      123.40      3.63 o 
  -1   8   3       41.59       40.30      2.97 o 
   0   8   3      247.05      271.72      5.74 o 
   1   8   3        1.83        5.28      1.85 o 
   2   8   3       42.05       52.54      2.16 o 
   3   8   3       10.35       23.73      3.68 o 
   4   8   3       62.61       60.50      5.18 o 
   5   8   3        3.08        3.29      4.97 o 
   6   8   3       48.21       62.19      7.10 o 
   7   8   3        7.35        5.20      5.61 o 
   8   8   3        0.67        6.07      6.20 o 
   9   8   3        0.01        3.56      7.22 o 
  -9   9   3        8.03        3.81      6.69 o 
  -8   9   3        1.75       -1.35      5.42 o 
  -7   9   3       57.16       83.32      8.19 o 
  -6   9   3        3.25        1.15      4.49 o 
  -5   9   3       52.41       51.87      6.91 o 
  -4   9   3        4.94        4.94      3.97 o 
  -3   9   3      226.32      238.20      5.91 o 
  -2   9   3      173.82      176.22      4.29 o 
  -1   9   3       80.25       83.37      3.04 o 
   0   9   3       38.81       42.25      3.78 o 
   1   9   3       17.97       12.04      2.19 o 
   2   9   3        0.28        1.33      2.26 o 
   3   9   3       17.68       14.39      2.93 o 
   4   9   3       64.63       69.29      6.66 o 
   5   9   3        6.50        5.29      5.29 o 
   6   9   3       11.43       18.49      7.93 o 
   7   9   3       22.26       22.10      8.90 o 
   8   9   3        4.03        6.17      7.04 o 
   9   9   3       17.36        2.96      8.23 o 
  -9  10   3        0.12        1.46      8.98 o 
  -8  10   3        0.27        2.94      7.77 o 
  -7  10   3        0.37       -3.66      5.77 o 
  -6  10   3        6.97        6.45      5.80 o 
  -5  10   3       14.32       20.11      6.44 o 
  -4  10   3       43.49       60.38      4.96 o 
  -3  10   3       14.04       13.84      3.17 o 
  -2  10   3      223.25      236.51      5.19 o 
  -1  10   3      151.31      156.96      3.84 o 
   0  10   3       77.94      101.09      6.08 o 
   1  10   3        7.84        8.22      2.30 o 
   2  10   3        0.55        2.26      1.69 o 
   3  10   3        6.30        7.53      2.02 o 
   4  10   3        0.91        4.77      3.03 o 
   5  10   3        1.14       -0.36      4.33 o 
   6  10   3       18.21       18.94      7.93 o 
   7  10   3        6.39        1.55      5.18 o 
   8  10   3       20.30        5.89      7.12 o 
  -8  11   3        2.75       -5.19      8.08 o 
  -7  11   3        1.70        2.89      6.48 o 
  -6  11   3        1.52        2.65      6.29 o 
  -5  11   3        0.67        0.68      3.32 o 
  -4  11   3        0.23       -1.18      2.90 o 
  -3  11   3       21.28       33.04      3.97 o 
  -2  11   3      114.26      107.33      4.26 o 
  -1  11   3       77.48       94.96      5.72 o 
   0  11   3        4.98        5.79      4.15 o 
   1  11   3       55.37       63.32      6.16 o 
   2  11   3       44.36       52.70      3.30 o 
   3  11   3       28.91       17.10      2.39 o 
   4  11   3        7.48        7.54      2.37 o 
   5  11   3       56.46       63.33     12.09 o 
   6  11   3        2.09        1.70      4.90 o 
   7  11   3       18.02       12.22      6.50 o 
   8  11   3        7.10       -2.24      5.96 o 
  -8  12   3        1.19       -5.24      7.19 o 
  -7  12   3        0.29       -3.52      8.03 o 
  -6  12   3        8.48       11.43      4.90 o 
  -5  12   3       11.79       13.43      4.31 o 
  -4  12   3        7.84        8.29      4.45 o 
  -3  12   3       23.68       23.71      4.12 o 
  -2  12   3       50.75       49.59      3.93 o 
  -1  12   3      244.87      255.61      6.15 o 
   0  12   3      117.89      114.58      7.63 o 
   1  12   3       71.74       63.24      5.45 o 
   2  12   3       29.99       30.69      3.34 o 
   3  12   3       88.32       77.73      8.43 o 
   4  12   3        0.39       -0.35      2.07 o 
   5  12   3        9.19        3.47      3.12 o 
   6  12   3       17.02        9.57      6.50 o 
   7  12   3        5.71       -0.56      4.55 o 
  -7  13   3       10.97       13.37      7.71 o 
  -6  13   3        0.24       -1.28      7.37 o 
  -5  13   3        8.31       17.54      4.10 o 
  -4  13   3        0.04       -3.78      3.78 o 
  -3  13   3        0.62        1.42      3.12 o 
  -2  13   3       39.65       46.54      4.32 o 
  -1  13   3      140.35      158.30      6.68 o 
   0  13   3       59.07       74.87      8.17 o 
   1  13   3        3.78        5.57      3.99 o 
   2  13   3       33.07       33.36      5.40 o 
   3  13   3      188.13      225.26      8.26 o 
   4  13   3       27.22       14.89      7.51 o 
   5  13   3        4.19        8.77      5.17 o 
   6  13   3        0.52        2.08      5.25 o 
  -6  14   3       13.55       30.21      6.78 o 
  -5  14   3        0.02        0.52      3.25 o 
  -4  14   3        0.15        1.84      3.73 o 
  -3  14   3       14.64       15.76      4.00 o 
  -2  14   3        8.62        3.59      3.98 o 
  -1  14   3       38.70       28.86      8.11 o 
   0  14   3        3.60        0.52      3.54 o 
   1  14   3        9.63       10.04      4.72 o 
   2  14   3       27.11       31.56      6.29 o 
   3  14   3       13.81       17.99      4.84 o 
   4  14   3        9.94        9.97      5.29 o 
   5  14   3        0.22        3.29      4.89 o 
   6  14   3        3.67        4.91      5.63 o 
  -5  15   3        0.13        6.84      5.81 o 
  -4  15   3        0.82        8.12      3.97 o 
  -3  15   3        8.16        7.82      3.52 o 
  -2  15   3        9.99        6.23      3.41 o 
  -1  15   3       21.25       10.93      5.46 o 
   0  15   3        0.83       -0.17      3.97 o 
   1  15   3        0.17        0.62      4.79 o 
   2  15   3        0.02        8.62      5.97 o 
   3  15   3       22.43       20.49      6.46 o 
   4  15   3        0.14       -1.46      5.94 o 
   5  15   3        3.32        8.25      5.28 o 
  -4  16   3        0.94        8.17      5.10 o 
  -3  16   3        4.16        2.79      3.90 o 
  -2  16   3        0.66        1.44      3.72 o 
  -1  16   3       13.98        3.68      4.24 o 
   0  16   3        2.80        1.27      4.32 o 
   1  16   3        0.08        1.08      7.40 o 
   2  16   3        7.58        4.32      6.34 o 
   3  16   3        0.40        1.34      5.74 o 
  -2  17   3        3.41        1.03      8.75 o 
  -1  17   3        0.34        4.30      4.37 o 
   0  17   3        0.26        3.62      5.50 o 
   1  17   3        1.31        5.21      5.49 o 
 -10   0   4        6.98       -0.59     12.96 o 
  -8   0   4       48.09       49.83     10.45 o 
  -6   0   4       14.21       16.45      6.85 o 
  -4   0   4      238.59      143.26      7.38 o 
  -2   0   4      188.75      118.07      5.57 o 
   0   0   4     9226.45     8218.03     80.58 o 
   2   0   4     3662.76     3510.79     31.88 o 
   4   0   4      231.93      203.72      6.45 o 
   6   0   4       97.02      105.79      7.95 o 
   8   0   4      192.05      234.87     11.04 o 
  10   0   4        2.96       -0.02      7.88 o 
 -11   1   4        5.42       -5.00      9.67 o 
 -10   1   4        2.03       -1.71      9.38 o 
  -9   1   4       39.15       12.06     10.07 o 
  -8   1   4        9.81        5.39      7.58 o 
  -7   1   4        1.46        4.73      5.48 o 
  -6   1   4       44.43       72.98      5.81 o 
  -5   1   4       64.31       78.03      5.58 o 
  -4   1   4      264.79      256.62      7.95 o 
  -3   1   4      844.54      799.59     20.49 o 
  -2   1   4     5830.83     5715.95     45.94 o 
  -1   1   4     5670.63     5863.03     42.10 o 
   0   1   4     2274.66     2216.87     17.76 o 
   1   1   4       41.47       73.65      2.11 o 
   2   1   4      782.10      658.93      6.20 o 
   3   1   4      407.37      385.44      5.45 o 
   4   1   4      709.18      651.13      9.09 o 
   5   1   4      118.78      112.00      5.97 o 
   6   1   4       94.07       77.90      6.67 o 
   7   1   4      210.59      190.64      7.79 o 
   8   1   4       20.51       21.29      5.95 o 
   9   1   4        0.00        2.37      4.89 o 
  10   1   4       10.09       -0.33      5.11 o 
 -11   2   4        0.00       -1.18     10.55 o 
 -10   2   4        4.01       -1.34      7.82 o 
  -9   2   4       67.10       72.45     22.25 o 
  -8   2   4        3.46        1.99      5.46 o 
  -7   2   4      197.28      215.98      9.29 o 
  -6   2   4       89.28       98.80      6.14 o 
  -5   2   4      244.92      238.73      8.86 o 
  -4   2   4       14.84       19.05      3.78 o 
  -3   2   4      240.32      254.87      5.48 o 
  -2   2   4      143.07      103.58      3.93 o 
  -1   2   4     6143.85     5642.50     41.58 o 
   0   2   4     5894.32     5262.10     39.64 o 
   1   2   4      378.28      370.97      3.57 o 
   2   2   4       95.43       86.15      3.36 o 
   3   2   4        1.81        0.89      3.45 o 
   4   2   4       31.47       31.46      3.76 o 
   5   2   4      873.60      912.89     11.71 o 
   6   2   4       13.58       16.12      4.43 o 
   7   2   4        2.02        2.37      4.33 o 
   8   2   4       80.86       86.39      7.27 o 
   9   2   4       56.87       64.74     20.42 o 
  10   2   4       13.39        4.17      6.04 o 
 -11   3   4        7.57        0.06      7.59 o 
 -10   3   4       16.87        1.33      7.42 o 
  -9   3   4        7.13        3.10      6.46 o 
  -8   3   4      156.28      184.02      9.86 o 
  -7   3   4       35.06       21.68      6.55 o 
  -6   3   4      214.05      236.35     12.67 o 
  -5   3   4      491.72      471.78     13.74 o 
  -4   3   4      201.73      172.18      5.48 o 
  -3   3   4      635.57      554.25      7.69 o 
  -2   3   4      415.73      465.29      6.37 o 
  -1   3   4     1484.12     1526.84     15.79 o 
   0   3   4       13.52        8.62      1.46 o 
   1   3   4       63.13       45.52      1.77 o 
   2   3   4      513.10      582.73      7.28 o 
   3   3   4      882.84      958.24     10.37 o 
   4   3   4        0.01       -1.06      2.59 o 
   5   3   4       58.92       69.69      4.70 o 
   6   3   4        0.25        3.34      3.91 o 
   7   3   4      184.48      190.84      8.21 o 
   8   3   4        2.49        3.64      5.44 o 
   9   3   4       30.92       18.01      9.21 o 
  10   3   4        6.07       14.04      8.96 o 
 -11   4   4       14.96       -0.34      7.71 o 
 -10   4   4        1.28        0.43      6.73 o 
  -9   4   4       24.10        0.72      6.94 o 
  -8   4   4       56.63       45.13     11.74 o 
  -7   4   4      345.64      372.12     16.57 o 
  -6   4   4        0.83        5.40      4.58 o 
  -5   4   4      143.90      139.96      7.02 o 
  -4   4   4       90.49       86.36      6.36 o 
  -3   4   4        0.00        1.82      2.93 o 
  -2   4   4      295.35      264.46      5.17 o 
  -1   4   4       59.09       76.49      3.57 o 
   0   4   4      989.96      898.19      7.92 o 
   1   4   4     2473.08     2248.24     25.40 o 
   2   4   4      357.41      333.99      5.39 o 
   3   4   4     2596.35     2571.65     23.32 o 
   4   4   4      375.43      345.22      9.35 o 
   5   4   4      125.37      127.48      5.95 o 
   6   4   4        1.53        0.22      3.63 o 
   7   4   4      108.60      146.60     11.93 o 
   8   4   4       19.34        0.26      7.08 o 
   9   4   4        3.01       -2.22      5.04 o 
  10   4   4        2.87       -0.19      4.38 o 
 -11   5   4        2.68       -2.34      9.34 o 
 -10   5   4        0.92       -0.20      6.37 o 
  -9   5   4        0.03        1.97      6.81 o 
  -8   5   4       28.30       39.49      8.09 o 
  -7   5   4      583.81      608.77     14.55 o 
  -6   5   4      537.05      555.08     15.67 o 
  -5   5   4       56.56       62.24      5.75 o 
  -4   5   4      520.63      531.71      8.60 o 
  -3   5   4      778.39      914.65     11.18 o 
  -2   5   4        4.33        6.85      3.01 o 
  -1   5   4        3.19       -0.55      1.41 o 
   0   5   4       25.05       19.48      1.21 o 
   1   5   4      647.64      680.65      7.37 o 
   2   5   4     2849.63     2988.93     37.13 o 
   3   5   4        4.00        7.77      3.18 o 
   4   5   4       57.81       41.94      4.91 o 
   5   5   4      389.54      397.15      9.46 o 
   6   5   4       57.70       65.27      7.41 o 
   7   5   4       43.96       44.41      6.15 o 
   8   5   4       24.13       13.88      6.41 o 
   9   5   4        1.99        2.51      4.74 o 
  10   5   4        4.76       -2.02      6.00 o 
 -10   6   4        8.79        0.39      7.07 o 
  -9   6   4       10.92       -0.84      6.66 o 
  -8   6   4       79.87       80.78     10.08 o 
  -7   6   4       10.68       21.03      7.03 o 
  -6   6   4        0.16       -1.25      4.72 o 
  -5   6   4       19.07        9.38      4.28 o 
  -4   6   4      383.10      412.23      9.08 o 
  -3   6   4      435.64      436.00      8.88 o 
  -2   6   4       13.88        7.52      3.03 o 
  -1   6   4      107.82      114.55      3.03 o 
   0   6   4      313.14      228.87      3.46 o 
   1   6   4       21.74       38.88      3.53 o 
   2   6   4      603.60      635.69      7.59 o 
   3   6   4       35.87       43.43      4.21 o 
   4   6   4      172.52      212.72      7.03 o 
   5   6   4      963.73     1031.94     14.51 o 
   6   6   4      146.87      143.57      6.73 o 
   7   6   4       16.19        5.77      5.80 o 
   8   6   4       23.05       19.68      8.71 o 
   9   6   4       82.61       99.91     18.40 o 
 -10   7   4        0.61       -2.41      7.52 o 
  -9   7   4        1.56        3.18      6.20 o 
  -8   7   4        0.10        0.40      4.68 o 
  -7   7   4      542.78      580.73     15.07 o 
  -6   7   4        6.12        9.65      6.38 o 
  -5   7   4       17.64       22.25      5.21 o 
  -4   7   4      153.23      175.36      5.33 o 
  -3   7   4     1311.14     1439.32     15.91 o 
  -2   7   4        2.81        4.91      2.38 o 
  -1   7   4        9.21       10.87      2.02 o 
   0   7   4      177.12      177.93      4.62 o 
   1   7   4      330.53      386.34      5.78 o 
   2   7   4        1.96        0.86      1.20 o 
   3   7   4       20.40       43.77      4.43 o 
   4   7   4      412.15      411.46      8.85 o 
   5   7   4     1090.33     1165.57     23.63 o 
   6   7   4      454.68      454.48     10.55 o 
   7   7   4        5.01        0.98      5.47 o 
   8   7   4       19.79       12.32      7.40 o 
   9   7   4       17.97       11.14     11.06 o 
 -10   8   4        0.14       -2.10      7.63 o 
  -9   8   4        2.46        6.72      7.25 o 
  -8   8   4        1.18        2.25      5.27 o 
  -7   8   4        0.01       -3.94      5.24 o 
  -6   8   4       24.54       27.91      5.60 o 
  -5   8   4       78.15       90.95      5.96 o 
  -4   8   4       34.92       38.17      4.99 o 
  -3   8   4      237.29      270.09      7.39 o 
  -2   8   4       83.45       71.88      4.29 o 
  -1   8   4      474.26      454.74      5.27 o 
   0   8   4       15.85       19.04      3.46 o 
   1   8   4      269.95      290.22      5.23 o 
   2   8   4       16.85       20.52      1.75 o 
   3   8   4       12.11       24.07      3.62 o 
   4   8   4      166.79      159.08      5.98 o 
   5   8   4      871.84     1014.70     15.65 o 
   6   8   4       27.23       36.65      6.35 o 
   7   8   4        0.31        0.74      4.95 o 
   8   8   4        0.64        5.23      7.29 o 
   9   8   4       67.73       17.70     17.92 o 
  -9   9   4        1.75       -1.93      6.91 o 
  -8   9   4        6.64        4.85      5.76 o 
  -7   9   4      144.89      156.89     10.44 o 
  -6   9   4        6.66       19.48      6.15 o 
  -5   9   4      218.36      186.12      8.04 o 
  -4   9   4        1.17        2.57      3.96 o 
  -3   9   4      394.63      408.15      7.74 o 
  -2   9   4       26.44       39.43      3.22 o 
  -1   9   4      115.30      117.05      3.88 o 
   0   9   4       29.39       22.85      3.92 o 
   1   9   4       14.77       15.71      2.65 o 
   2   9   4        1.58        9.48      3.02 o 
   3   9   4        5.86        6.13      2.38 o 
   4   9   4       78.62       92.76      6.88 o 
   5   9   4      378.92      415.34      9.69 o 
   6   9   4       52.20       60.01     12.93 o 
   7   9   4        0.25        3.09      5.25 o 
   8   9   4        2.68        6.95      7.53 o 
   9   9   4        6.24        1.27      6.27 o 
  -9  10   4       40.19       91.80     11.89 o 
  -8  10   4        1.84       -6.94      9.46 o 
  -7  10   4        1.45        8.53      6.83 o 
  -6  10   4       12.22       16.91      6.30 o 
  -5  10   4        3.72       -0.37      4.30 o 
  -4  10   4       44.87       54.43      6.03 o 
  -3  10   4      127.11      129.28      5.72 o 
  -2  10   4      127.96      121.21      4.38 o 
  -1  10   4      185.69      180.74      4.14 o 
   0  10   4       82.74       69.04      5.00 o 
   1  10   4       73.49       82.71      4.61 o 
   2  10   4      162.91      155.77      5.37 o 
   3  10   4        8.32        7.80      2.06 o 
   4  10   4       52.96       87.24      5.67 o 
   5  10   4        5.65        5.91      6.47 o 
   6  10   4        2.97        3.18      4.90 o 
   7  10   4        9.91        7.23      5.90 o 
   8  10   4       23.22        2.84      5.93 o 
  -8  11   4        2.61        6.47      7.63 o 
  -7  11   4        4.10       13.05      7.03 o 
  -6  11   4        0.48        1.05      6.06 o 
  -5  11   4        0.63        4.33      4.15 o 
  -4  11   4      185.91      181.31     11.92 o 
  -3  11   4       37.64       45.86      3.76 o 
  -2  11   4        0.22        0.09      2.58 o 
  -1  11   4      166.37      183.63      4.56 o 
   0  11   4      309.19      324.20      9.50 o 
   1  11   4       39.70       56.93      4.99 o 
   2  11   4        0.01        3.77      3.59 o 
   3  11   4       14.64        9.26      2.39 o 
   4  11   4       26.06       17.84      4.29 o 
   5  11   4       17.98       15.39      3.65 o 
   6  11   4        0.38       -1.99      5.91 o 
   7  11   4       11.82        4.69      5.82 o 
   8  11   4       26.04       25.80      9.71 o 
  -8  12   4        1.01       -2.14      6.71 o 
  -7  12   4        9.61        7.25      6.98 o 
  -6  12   4       19.58       28.83      6.93 o 
  -5  12   4        1.54       -3.93      3.93 o 
  -4  12   4      118.01      107.61      5.62 o 
  -3  12   4        4.58        6.41      3.42 o 
  -2  12   4      370.39      384.28      9.19 o 
  -1  12   4      339.23      380.29      6.84 o 
   0  12   4      752.98      758.23     15.72 o 
   1  12   4       10.49       10.72      4.00 o 
   2  12   4       64.23       54.31      4.64 o 
   3  12   4      197.48      229.72      8.91 o 
   4  12   4       92.39       84.55     14.85 o 
   5  12   4        0.14        0.19      3.92 o 
   6  12   4        0.53        1.37      4.80 o 
   7  12   4        1.35        5.36      6.86 o 
  -7  13   4        3.74       11.28      7.84 o 
  -6  13   4        0.92        6.56      4.47 o 
  -5  13   4       11.68       21.78      4.17 o 
  -4  13   4        5.60        6.12      3.97 o 
  -3  13   4       12.20       16.30      3.68 o 
  -2  13   4       61.65       65.35      4.20 o 
  -1  13   4      339.21      356.48     11.35 o 
   0  13   4        0.39        3.52      4.21 o 
   1  13   4       22.19       14.12      5.15 o 
   2  13   4       48.86       63.48      6.82 o 
   3  13   4      133.90      136.56      7.53 o 
   4  13   4        9.40        4.83      4.40 o 
   5  13   4        1.57        2.36      4.48 o 
   6  13   4        0.01       -2.69      4.88 o 
  -6  14   4       25.21       15.01      5.83 o 
  -5  14   4       22.59       19.63      4.42 o 
  -4  14   4       10.13       10.93      4.37 o 
  -3  14   4        6.15        5.48      3.46 o 
  -2  14   4        4.03       -0.55      2.66 o 
  -1  14   4       64.98       82.01      7.59 o 
   0  14   4        2.59        5.88      5.38 o 
   1  14   4       21.93       27.15      6.01 o 
   2  14   4        0.40       -4.97      6.09 o 
   3  14   4        6.50        3.09      4.72 o 
   4  14   4       11.15       -0.12      3.70 o 
   5  14   4        0.09        5.75      5.31 o 
  -5  15   4        3.52       10.76      5.87 o 
  -4  15   4        1.25        0.10      4.81 o 
  -3  15   4        0.43       -1.35      3.53 o 
  -2  15   4       39.54        8.68      8.29 o 
  -1  15   4        0.70        0.23      3.25 o 
   0  15   4       19.89        6.10      4.74 o 
   1  15   4       55.96       67.78     12.92 o 
   2  15   4       11.19        9.73      5.75 o 
   3  15   4        1.49        7.80      7.51 o 
   4  15   4        8.60        7.65      5.03 o 
  -4  16   4        0.24       -3.76      4.84 o 
  -3  16   4       11.16       14.84      7.03 o 
  -2  16   4        0.08        1.38      4.94 o 
  -1  16   4        0.00        0.74      4.14 o 
   0  16   4       14.83        2.29      4.21 o 
   1  16   4        1.65       -0.94      5.38 o 
   2  16   4       17.70       20.96     12.04 o 
   3  16   4        0.06       -2.42      7.56 o 
  -1  17   4        3.35       -0.92      5.12 o 
   0  17   4        3.17       10.79      5.09 o 
   1  17   4        3.97        0.99      5.10 o 
 -11   0   5        6.72        1.79     14.84 o 
  -9   0   5      318.07      295.20     23.72 o 
  -7   0   5       13.44        6.09      8.41 o 
  -5   0   5     1370.45     1394.03     24.33 o 
  -3   0   5        0.23        6.25      5.17 o 
  -1   0   5    66720.61    80350.06    919.63 o 
   1   0   5      507.45      539.58      8.62 o 
   3   0   5     6920.97     7788.59     71.52 o 
   5   0   5       54.72       70.31      5.87 o 
   7   0   5      366.55      303.11     11.95 o 
   9   0   5        0.02       -0.66      6.99 o 
 -11   1   5        5.85       -4.42     12.35 o 
 -10   1   5       28.66        0.67      6.47 o 
  -9   1   5       31.96       17.67      8.26 o 
  -8   1   5        0.04        1.10      4.92 o 
  -7   1   5       24.68       29.23      6.01 o 
  -6   1   5        0.17        7.86      4.86 o 
  -5   1   5      768.16      812.10     11.23 o 
  -4   1   5     1361.20     1353.63     14.88 o 
  -3   1   5     2099.79     2132.47     19.42 o 
  -2   1   5     2730.12     2915.22     23.46 o 
  -1   1   5    38355.91    41126.49    365.21 o 
   0   1   5      344.82      228.95      3.74 o 
   1   1   5     2063.97     1957.52     14.71 o 
   2   1   5      230.98      245.63      4.03 o 
   3   1   5     4050.09     4386.92     30.15 o 
   4   1   5      912.95      959.84     10.23 o 
   5   1   5      141.48      177.45      7.69 o 
   6   1   5       24.04       22.43      4.13 o 
   7   1   5      109.83       92.08      6.03 o 
   8   1   5        0.34        1.50      4.85 o 
   9   1   5        0.04       -0.28      4.28 o 
  10   1   5        0.12        3.82      7.20 o 
 -11   2   5        0.35       -0.63      8.25 o 
 -10   2   5        7.22       -5.02     10.41 o 
  -9   2   5       35.38       19.86     10.13 o 
  -8   2   5      143.17      130.94     11.12 o 
  -7   2   5        0.64        2.49      5.23 o 
  -6   2   5       93.55       96.32      7.40 o 
  -5   2   5       58.95       63.38      4.89 o 
  -4   2   5       53.44       75.54      5.33 o 
  -3   2   5       83.80      104.59      4.24 o 
  -2   2   5     1245.76     1251.19     12.46 o 
  -1   2   5    20219.30    19657.81    145.05 o 
   0   2   5     7099.86     6900.56     75.06 o 
   1   2   5       85.05       85.15      1.95 o 
   2   2   5      122.69       80.66      3.17 o 
   3   2   5     5618.05     6289.55     41.31 o 
   4   2   5     2957.94     3168.05     28.84 o 
   5   2   5       99.90      113.76      4.75 o 
   6   2   5        4.79        4.70      4.37 o 
   7   2   5      287.87      253.26      8.97 o 
   8   2   5        0.10        8.20      5.82 o 
   9   2   5        0.54        3.68      6.60 o 
  10   2   5        2.04        3.90      6.39 o 
 -11   3   5        0.36        3.74     11.18 o 
 -10   3   5        0.09       -0.95      9.11 o 
  -9   3   5       42.04       12.18      8.21 o 
  -8   3   5       29.30       22.43      7.16 o 
  -7   3   5       29.23       30.00      6.13 o 
  -6   3   5       53.25       60.40      7.72 o 
  -5   3   5       79.31       66.17      5.53 o 
  -4   3   5        0.40        1.90      2.98 o 
  -3   3   5      381.63      398.33      7.39 o 
  -2   3   5      395.01      404.17      5.66 o 
  -1   3   5      331.30      350.57      4.26 o 
   0   3   5      602.05      543.35      5.95 o 
   1   3   5     8716.23     8327.49     58.36 o 
   2   3   5        9.91        2.92      1.71 o 
   3   3   5       27.19       47.01      3.08 o 
   4   3   5      130.83      123.94      4.44 o 
   5   3   5      504.77      539.25      9.64 o 
   6   3   5       44.50       42.83      4.78 o 
   7   3   5      190.78      193.90      8.21 o 
   8   3   5       46.07       42.85      6.57 o 
   9   3   5        0.00       -0.11      4.10 o 
  10   3   5       20.33        7.82      6.75 o 
 -11   4   5        2.65        0.08      7.32 o 
 -10   4   5       28.80        0.44      6.49 o 
  -9   4   5        1.68        2.53      7.50 o 
  -8   4   5        9.90       16.06      6.51 o 
  -7   4   5       14.51        4.01      5.39 o 
  -6   4   5      122.48      156.72      7.66 o 
  -5   4   5        2.22        3.33      3.70 o 
  -4   4   5      169.34      149.95      6.16 o 
  -3   4   5       18.15       16.57      3.12 o 
  -2   4   5       78.22       69.69      4.45 o 
  -1   4   5      113.26      106.06      6.16 o 
   0   4   5       20.04       14.08      1.71 o 
   1   4   5       19.30       46.42      2.08 o 
   2   4   5      860.73      924.48      8.22 o 
   3   4   5      758.12      765.73      8.06 o 
   4   4   5      107.56      130.77      5.04 o 
   5   4   5      484.95      501.57     17.38 o 
   6   4   5      162.76      147.21      6.65 o 
   7   4   5        4.09        7.52      4.51 o 
   8   4   5        1.20       -2.81      4.36 o 
   9   4   5       23.35       16.68      6.11 o 
  10   4   5        1.55        3.68      5.92 o 
 -11   5   5        0.92       -2.62      8.58 o 
 -10   5   5        0.02        2.05     11.52 o 
  -9   5   5        2.20       -0.74      6.28 o 
  -8   5   5        1.44        1.56      5.48 o 
  -7   5   5      540.72      581.40     14.59 o 
  -6   5   5       25.20       17.88      5.73 o 
  -5   5   5       60.96       62.03      7.12 o 
  -4   5   5       69.39       63.97      4.84 o 
  -3   5   5     2154.80     2267.13     22.06 o 
  -2   5   5       52.69       61.77      3.13 o 
  -1   5   5      561.46      553.40      7.10 o 
   0   5   5     1318.09     1184.15     23.48 o 
   1   5   5     2658.76     2787.80     20.90 o 
   2   5   5     1783.30     1873.02     20.21 o 
   3   5   5       16.97       24.67      2.90 o 
   4   5   5      782.28      810.78     11.67 o 
   5   5   5     1242.60     1421.43     17.22 o 
   6   5   5      593.06      663.32     12.50 o 
   7   5   5       11.30       14.42      5.64 o 
   8   5   5        2.83        2.79      5.10 o 
   9   5   5       20.22       21.81      8.23 o 
 -10   6   5        7.95        2.28      7.55 o 
  -9   6   5        6.21        0.52      6.47 o 
  -8   6   5      177.54      191.83     10.69 o 
  -7   6   5       89.13       88.51      7.65 o 
  -6   6   5      110.31      119.92      8.91 o 
  -5   6   5      124.54      125.76     12.80 o 
  -4   6   5       62.34       65.67      6.93 o 
  -3   6   5      362.90      352.91      7.06 o 
  -2   6   5      819.58      896.83     10.87 o 
  -1   6   5       16.77       36.31      2.07 o 
   0   6   5      295.35      316.05      5.88 o 
   1   6   5      364.62      353.07      5.44 o 
   2   6   5      385.24      391.68      7.40 o 
   3   6   5        6.39        2.00      2.42 o 
   4   6   5      152.30      163.20      6.16 o 
   5   6   5       19.02       19.16      5.37 o 
   6   6   5       98.89      140.64      9.05 o 
   7   6   5       18.32       22.34      6.27 o 
   8   6   5       10.16       10.42      5.02 o 
   9   6   5        0.08        6.90      5.84 o 
 -10   7   5        5.32        1.54      6.47 o 
  -9   7   5        0.00        1.12      6.33 o 
  -8   7   5       12.64       13.29      7.45 o 
  -7   7   5      538.01      590.01     28.31 o 
  -6   7   5       10.98       20.46      5.61 o 
  -5   7   5       73.58       80.54      6.11 o 
  -4   7   5      426.95      421.00      8.93 o 
  -3   7   5      775.91      806.91     14.01 o 
  -2   7   5       50.79       50.13      4.05 o 
  -1   7   5      647.49      695.96      6.35 o 
   0   7   5      436.33      429.16      6.69 o 
   1   7   5     1416.50     1492.78     13.88 o 
   2   7   5      106.22       99.27      3.58 o 
   3   7   5       59.48       65.07      4.43 o 
   4   7   5      536.97      537.97      9.77 o 
   5   7   5      409.87      486.90     10.79 o 
   6   7   5      114.56      141.47      7.35 o 
   7   7   5        1.66       -6.12      8.52 o 
   8   7   5        1.21       -1.00      4.61 o 
   9   7   5        1.78       10.50      7.71 o 
 -10   8   5        0.35       -1.14      7.67 o 
  -9   8   5       19.21        9.89      7.36 o 
  -8   8   5       12.72       21.14      7.91 o 
  -7   8   5        0.96       -1.99      4.60 o 
  -6   8   5       13.45       17.46      4.85 o 
  -5   8   5       30.81       34.66      4.96 o 
  -4   8   5       22.99       26.90      4.59 o 
  -3   8   5        0.98       -0.74      2.60 o 
  -2   8   5      200.78      176.02      4.08 o 
  -1   8   5      720.91      697.52      6.93 o 
   0   8   5        3.73        7.78      3.26 o 
   1   8   5      309.29      285.79      5.09 o 
   2   8   5       89.56       81.19      3.88 o 
   3   8   5      374.08      373.36      6.50 o 
   4   8   5       42.46       33.60      4.39 o 
   5   8   5      150.81      148.28      6.72 o 
   6   8   5       39.70       49.84     10.24 o 
   7   8   5        0.04       -0.18      5.81 o 
   8   8   5       15.32       14.99      5.76 o 
   9   8   5        0.02        2.77      5.72 o 
  -9   9   5        2.98        2.69      8.09 o 
  -8   9   5       98.50      115.32     13.28 o 
  -7   9   5       40.52       40.11      7.32 o 
  -6   9   5      176.25      210.54     13.93 o 
  -5   9   5      194.18      180.22      7.33 o 
  -4   9   5       16.65       17.48      4.40 o 
  -3   9   5       11.79       10.61      4.17 o 
  -2   9   5      141.22      153.55      4.07 o 
  -1   9   5      118.26      121.48      3.87 o 
   0   9   5        0.52       -0.68      4.32 o 
   1   9   5      524.28      586.99      9.35 o 
   2   9   5       21.02       21.29      2.79 o 
   3   9   5       33.26       54.90      4.49 o 
   4   9   5       28.41       39.93      5.36 o 
   5   9   5       26.73       18.30      4.81 o 
   6   9   5        0.18       -1.85      4.89 o 
   7   9   5        3.41        2.80      3.86 o 
   8   9   5        5.28        4.89      5.05 o 
  -9  10   5        0.16        4.30      6.97 o 
  -8  10   5        0.00       -1.45      6.30 o 
  -7  10   5        0.64        1.33      6.61 o 
  -6  10   5       62.24       62.78      7.45 o 
  -5  10   5       38.02       46.80      6.33 o 
  -4  10   5      129.62      137.98      8.84 o 
  -3  10   5      368.59      361.78      6.65 o 
  -2  10   5      413.83      453.62      7.66 o 
  -1  10   5        6.44       10.01      2.56 o 
   0  10   5      157.64      170.94      7.28 o 
   1  10   5      151.50      131.96      7.45 o 
   2  10   5       47.51       51.91      3.97 o 
   3  10   5       30.46       40.34      4.67 o 
   4  10   5        1.28        1.32      0.96 o 
   5  10   5       11.01        5.26      5.02 o 
   6  10   5        0.11       -0.54      5.55 o 
   7  10   5        2.80        1.85      5.16 o 
   8  10   5        1.32        3.95      7.02 o 
  -8  11   5        3.56       11.15      8.70 o 
  -7  11   5        0.02        2.60      5.87 o 
  -6  11   5        5.87        5.34      5.97 o 
  -5  11   5      126.62      154.94      8.10 o 
  -4  11   5      148.26      160.05      8.20 o 
  -3  11   5        0.27        3.80      2.77 o 
  -2  11   5       55.83       59.73      3.70 o 
  -1  11   5       93.39      104.39      3.88 o 
   0  11   5       92.39       99.55      6.32 o 
   1  11   5        1.65        0.10      3.21 o 
   2  11   5       12.08        4.26      3.34 o 
   3  11   5        6.49        8.18      3.83 o 
   4  11   5       10.78       11.06      4.39 o 
   5  11   5        5.55        0.55      1.30 o 
   6  11   5        0.31        0.31      4.22 o 
   7  11   5        1.42        2.32      6.25 o 
  -8  12   5        1.41       -2.57      6.77 o 
  -7  12   5        4.49        6.96      8.08 o 
  -6  12   5       19.70       16.39      5.12 o 
  -5  12   5        0.02        3.12      4.16 o 
  -4  12   5        0.41        0.38      3.21 o 
  -3  12   5       84.88       94.65      4.53 o 
  -2  12   5       31.60       37.51      3.58 o 
  -1  12   5        1.39        0.31      2.96 o 
   0  12   5       68.18       63.54      5.88 o 
   1  12   5       82.97       98.17      5.82 o 
   2  12   5       90.52       88.55      5.81 o 
   3  12   5        9.28        9.25      4.44 o 
   4  12   5       37.62       43.59     13.49 o 
   5  12   5        0.48        0.40      4.23 o 
   6  12   5        1.75       -0.54      4.28 o 
   7  12   5        1.95        4.16      5.71 o 
  -7  13   5        0.00        2.04      6.06 o 
  -6  13   5       14.08       16.49      5.16 o 
  -5  13   5       24.67       22.56      4.45 o 
  -4  13   5        0.59        0.61      2.71 o 
  -3  13   5        1.87       -1.56      3.36 o 
  -2  13   5        0.76        0.55      3.08 o 
  -1  13   5        1.93       -0.08      3.95 o 
   0  13   5       16.39       15.23      6.78 o 
   1  13   5       94.74      111.81      7.79 o 
   2  13   5       21.83       19.24      4.75 o 
   3  13   5       44.65       42.96     11.54 o 
   4  13   5        0.72        0.33      3.51 o 
   5  13   5       17.88       10.32      6.09 o 
   6  13   5        0.05       -0.33      3.79 o 
  -6  14   5        7.37        8.00      5.79 o 
  -5  14   5        3.43        2.66      3.71 o 
  -4  14   5        2.99        7.70      3.65 o 
  -3  14   5        0.22       -0.36      3.37 o 
  -2  14   5        0.38        0.77      2.78 o 
  -1  14   5        1.21        4.25      3.77 o 
   0  14   5       15.43       11.74      4.73 o 
   1  14   5        1.26       -4.64      4.64 o 
   2  14   5       28.26       16.53      7.72 o 
   3  14   5        0.03       -2.75      4.79 o 
   4  14   5       12.89        2.83      4.84 o 
   5  14   5        0.38        2.85      5.09 o 
  -5  15   5        9.68        6.59      6.83 o 
  -4  15   5        5.92        6.78      7.10 o 
  -3  15   5        0.54        3.39      3.83 o 
  -2  15   5        7.06        0.70      3.93 o 
  -1  15   5        2.62        2.27      4.79 o 
   0  15   5        5.52        1.96      4.10 o 
   1  15   5        1.41        3.58      5.75 o 
   2  15   5        3.42        2.49      6.16 o 
   3  15   5        0.05        5.47      5.90 o 
   4  15   5        1.85       -0.21      3.62 o 
  -4  16   5        1.68        3.45      4.63 o 
  -3  16   5       12.21        6.32      4.40 o 
  -2  16   5        8.43        5.10      5.62 o 
  -1  16   5        0.52        1.84      4.24 o 
   0  16   5        0.73        2.70      5.12 o 
   1  16   5        3.76        3.57      3.96 o 
   2  16   5        0.49        4.02      8.15 o 
   3  16   5        2.58        2.28      5.35 o 
  -1  17   5        0.22        1.50      4.57 o 
   0  17   5        0.42        1.98      4.85 o 
 -10   0   6       22.11        0.34     12.34 o 
  -8   0   6        9.94       13.73     10.37 o 
  -6   0   6      319.17      341.73     12.05 o 
  -4   0   6        2.22        0.22      4.24 o 
  -2   0   6     1065.15      938.55     19.15 o 
   0   0   6     1120.18     1034.94     13.20 o 
   2   0   6       21.02       24.22      3.40 o 
   4   0   6        4.07        1.16      3.31 o 
   6   0   6      172.49      161.96      9.70 o 
   8   0   6        1.05       10.89      7.98 o 
  10   0   6       40.21       11.49     10.85 o 
 -11   1   6        9.38       -0.27      9.39 o 
 -10   1   6        2.40        2.69     10.02 o 
  -9   1   6      177.23      189.31     11.93 o 
  -8   1   6       21.08       26.98      6.56 o 
  -7   1   6       28.71       25.57      5.91 o 
  -6   1   6      243.03      231.81      7.91 o 
  -5   1   6      717.46      717.34     10.59 o 
  -4   1   6     1210.46     1246.49     13.53 o 
  -3   1   6      342.36      385.95      6.69 o 
  -2   1   6      909.28      828.03      8.61 o 
  -1   1   6    15420.18    15287.19    112.25 o 
   0   1   6     2763.04     2495.99     44.25 o 
   1   1   6       73.41       49.98      2.61 o 
   2   1   6      119.00      168.65      3.54 o 
   3   1   6       66.66       53.78      3.68 o 
   4   1   6       79.42       88.76      4.51 o 
   5   1   6       11.67       15.35      3.57 o 
   6   1   6      150.86      161.48      7.81 o 
   7   1   6       52.90       59.81      5.31 o 
   8   1   6        0.50        7.62      5.34 o 
   9   1   6        0.29       -0.52      4.81 o 
  10   1   6        5.47       -0.21      5.26 o 
 -11   2   6        0.63       -3.31      9.27 o 
 -10   2   6        2.44        0.80      7.39 o 
  -9   2   6        3.24        1.14      5.87 o 
  -8   2   6       29.75       29.38      7.32 o 
  -7   2   6      116.50      118.95      7.44 o 
  -6   2   6      162.96      177.74      8.79 o 
  -5   2   6      576.88      608.67     12.01 o 
  -4   2   6       47.67       45.52      4.09 o 
  -3   2   6     3653.88     3668.68     30.70 o 
  -2   2   6       10.11        4.22      2.67 o 
  -1   2   6     3866.61     3624.57     43.90 o 
   0   2   6      412.96      336.26      7.97 o 
   1   2   6      342.84      277.97      3.40 o 
   2   2   6     1203.77     1102.18     11.00 o 
   3   2   6      178.59      187.10      6.36 o 
   4   2   6      491.05      439.26      6.32 o 
   5   2   6      209.86      220.08      6.87 o 
   6   2   6      122.00       98.21      5.20 o 
   7   2   6       28.81       38.54      5.40 o 
   8   2   6       30.00       50.16      5.94 o 
   9   2   6        1.87        3.95      5.15 o 
  10   2   6       11.58        3.61      8.41 o 
 -11   3   6        0.00        4.07      9.82 o 
 -10   3   6        3.54        0.29      6.94 o 
  -9   3   6        7.27       -1.21      8.51 o 
  -8   3   6        3.27        5.43      5.82 o 
  -7   3   6       31.17       47.57      7.81 o 
  -6   3   6        0.02        4.31      4.41 o 
  -5   3   6      149.86      149.58      6.78 o 
  -4   3   6        3.59        6.55      3.49 o 
  -3   3   6     1649.29     1456.33     14.61 o 
  -2   3   6     1234.24     1178.17     11.29 o 
  -1   3   6     1796.92     1763.41     12.74 o 
   0   3   6       40.72       31.67      2.74 o 
   1   3   6      404.17      337.30      5.06 o 
   2   3   6      896.19      791.18      7.81 o 
   3   3   6      271.71      296.33      6.45 o 
   4   3   6       10.57       10.79      2.67 o 
   5   3   6      558.90      583.42      9.01 o 
   6   3   6      828.73      991.61     22.57 o 
   7   3   6        3.67        7.42      4.85 o 
   8   3   6       14.58       13.97      6.29 o 
   9   3   6        1.14        0.67      5.21 o 
  10   3   6        0.00       -3.77      6.18 o 
 -11   4   6       16.82        2.42     10.04 o 
 -10   4   6        0.02       -0.70      6.50 o 
  -9   4   6        5.54       -0.56      5.68 o 
  -8   4   6        1.08       -3.32      5.61 o 
  -7   4   6      878.05      941.89     18.03 o 
  -6   4   6      143.46      152.46      7.67 o 
  -5   4   6        2.85        0.73      3.96 o 
  -4   4   6      180.93      201.45      6.82 o 
  -3   4   6     1435.24     1513.41     14.81 o 
  -2   4   6      546.07      554.73      7.36 o 
  -1   4   6      775.68      694.13      8.09 o 
   0   4   6      495.88      457.09     13.25 o 
   1   4   6     4663.34     4852.07     33.03 o 
   2   4   6      188.34      227.59      3.85 o 
   3   4   6        7.04        4.35      1.89 o 
   4   4   6       17.67       17.56      2.92 o 
   5   4   6     1253.59     1282.86     13.51 o 
   6   4   6      349.96      330.06      8.94 o 
   7   4   6       35.13       44.55      5.62 o 
   8   4   6        0.34       -5.68      5.68 o 
   9   4   6        1.69       -3.47      5.63 o 
 -11   5   6        4.07       -1.41      8.92 o 
 -10   5   6        0.47        2.47      7.24 o 
  -9   5   6        8.17        2.08      6.26 o 
  -8   5   6       64.67       55.27      8.39 o 
  -7   5   6      266.49      303.55     12.56 o 
  -6   5   6       55.63       69.75      6.13 o 
  -5   5   6       77.29       85.50      5.46 o 
  -4   5   6       10.05       21.53      3.71 o 
  -3   5   6     1730.13     1828.84     18.09 o 
  -2   5   6      378.40      401.41      6.99 o 
  -1   5   6      120.93      109.20      3.04 o 
   0   5   6      282.61      264.85      3.37 o 
   1   5   6       58.88       82.27      2.99 o 
   2   5   6      624.37      626.90      6.91 o 
   3   5   6        0.46       -1.28      2.03 o 
   4   5   6       16.46       26.33      4.40 o 
   5   5   6      608.40      627.60     16.87 o 
   6   5   6      305.48      339.20      8.33 o 
   7   5   6       11.55       18.42      5.08 o 
   8   5   6        0.82       -1.17      5.76 o 
   9   5   6       19.95       16.42      6.71 o 
 -10   6   6        0.21        0.21      6.90 o 
  -9   6   6        9.64        0.85      6.04 o 
  -8   6   6       12.81       14.02      6.76 o 
  -7   6   6      345.27      329.60     11.58 o 
  -6   6   6        9.89       19.83      6.74 o 
  -5   6   6      163.09      145.21      6.75 o 
  -4   6   6      378.68      387.72      8.27 o 
  -3   6   6      598.59      626.32      8.65 o 
  -2   6   6      358.71      355.42      6.19 o 
  -1   6   6       64.23       49.90      2.18 o 
   0   6   6      294.23      252.83      5.04 o 
   1   6   6      570.20      658.43     10.52 o 
   2   6   6      264.01      291.08      6.21 o 
   3   6   6      192.37      205.42      3.75 o 
   4   6   6        2.39        9.10      3.25 o 
   5   6   6      264.95      282.71      9.45 o 
   6   6   6       24.60       27.49      4.72 o 
   7   6   6        0.15        3.90      4.97 o 
   8   6   6        4.89        3.04      5.26 o 
   9   6   6        0.81       -1.55      6.98 o 
 -10   7   6        4.99        1.41      8.08 o 
  -9   7   6       20.45        1.79      8.00 o 
  -8   7   6        1.25        3.60      6.13 o 
  -7   7   6       14.11        9.04      5.93 o 
  -6   7   6      136.55      144.65     11.66 o 
  -5   7   6       10.88        8.22      6.10 o 
  -4   7   6       40.12       33.29      5.47 o 
  -3   7   6      273.13      316.45      9.60 o 
  -2   7   6      232.52      220.44      4.33 o 
  -1   7   6       97.17      112.63      2.55 o 
   0   7   6      113.31      124.34      5.98 o 
   1   7   6       65.07       76.33      4.81 o 
   2   7   6        3.96        5.50      2.36 o 
   3   7   6        4.68        1.73      1.72 o 
   4   7   6       25.80       23.80      3.25 o 
   5   7   6      201.30      197.06      5.49 o 
   6   7   6       14.04       23.31      4.26 o 
   7   7   6        0.60        0.80      4.49 o 
   8   7   6        0.02       -2.21      5.09 o 
   9   7   6       20.84       18.20      6.57 o 
 -10   8   6        0.19       -5.67      7.86 o 
  -9   8   6        0.21        4.38      6.86 o 
  -8   8   6       15.31       13.21      9.42 o 
  -7   8   6        7.39        9.44      6.01 o 
  -6   8   6       44.26       45.54      6.63 o 
  -5   8   6        0.24        1.20      4.11 o 
  -4   8   6       62.59       69.88      6.09 o 
  -3   8   6      101.53       98.47      4.63 o 
  -2   8   6      128.02      137.64      6.93 o 
  -1   8   6       24.29       14.31      2.18 o 
   0   8   6        9.67       11.69      3.44 o 
   1   8   6       25.81       23.13      2.27 o 
   2   8   6      107.23       98.12      4.32 o 
   3   8   6        2.61       -1.04      2.38 o 
   4   8   6       92.98      107.67      3.45 o 
   5   8   6       19.10       19.48      3.82 o 
   6   8   6       15.65       20.67      3.93 o 
   7   8   6        5.03       15.13      5.90 o 
   8   8   6       16.64       12.86      6.50 o 
  -9   9   6        0.75        4.00      6.31 o 
  -8   9   6        9.93        9.41      7.22 o 
  -7   9   6        0.78       -1.59      4.69 o 
  -6   9   6        0.07       -1.46      4.33 o 
  -5   9   6      135.45      113.36      7.75 o 
  -4   9   6        3.96        7.19      4.35 o 
  -3   9   6       18.51       25.16      3.51 o 
  -2   9   6       12.39        8.80      2.74 o 
  -1   9   6      281.78      268.14      5.54 o 
   0   9   6      108.86      108.59      7.47 o 
   1   9   6      112.43      124.19      7.11 o 
   2   9   6        0.65        0.87      2.20 o 
   3   9   6       61.50       73.62      4.78 o 
   4   9   6       63.88       80.31      5.01 o 
   5   9   6      203.96      224.47      7.28 o 
   6   9   6       11.39        5.48      4.36 o 
   7   9   6       95.17      134.09      7.05 o 
   8   9   6        0.98        1.09      7.11 o 
  -9  10   6       10.30        8.40      8.13 o 
  -8  10   6       15.72        5.19      5.92 o 
  -7  10   6        0.18        0.41      4.79 o 
  -6  10   6       45.97       50.49      6.66 o 
  -5  10   6      174.09      167.99      9.43 o 
  -4  10   6       69.89       80.84      4.90 o 
  -3  10   6       15.19       29.96      3.31 o 
  -2  10   6      113.26      115.40      3.84 o 
  -1  10   6      986.45     1015.46      9.84 o 
   0  10   6      643.29      689.26      9.86 o 
   1  10   6       36.66       37.20      4.17 o 
   2  10   6        0.03        2.42      2.31 o 
   3  10   6       30.43       15.93      3.22 o 
   4  10   6       54.27       53.27      5.16 o 
   5  10   6       21.84       10.98      4.62 o 
   6  10   6        2.55        2.63      3.07 o 
   7  10   6       34.87       -1.55      6.12 o 
   8  10   6       17.11        5.16      6.98 o 
  -8  11   6        5.26       -0.73      7.72 o 
  -7  11   6        0.59       -1.06      5.51 o 
  -6  11   6        9.53        4.57      5.85 o 
  -5  11   6      139.31      163.10      7.08 o 
  -4  11   6        8.34       11.51      3.92 o 
  -3  11   6       73.61       79.90      4.76 o 
  -2  11   6        0.62        2.14      2.27 o 
  -1  11   6      355.35      352.96      6.09 o 
   0  11   6       91.23       94.27      4.61 o 
   1  11   6       72.71       71.27      4.69 o 
   2  11   6        1.62        0.90      2.63 o 
   3  11   6        8.18        1.44      3.15 o 
   4  11   6        1.47       -1.94      3.88 o 
   5  11   6        0.40        0.42      3.47 o 
   6  11   6        0.30       -0.08      3.52 o 
   7  11   6        0.53        0.97      4.29 o 
  -8  12   6        6.11       -0.21      7.70 o 
  -7  12   6        3.25       -5.84      7.87 o 
  -6  12   6        3.62        7.59      4.93 o 
  -5  12   6       30.40       39.07      5.76 o 
  -4  12   6        6.10        6.38      4.07 o 
  -3  12   6       55.70       58.28      4.52 o 
  -2  12   6       44.48       46.42      3.47 o 
  -1  12   6      136.18      123.17      6.37 o 
   0  12   6       16.51        7.99      3.91 o 
   1  12   6        0.01        0.01      3.31 o 
   2  12   6        1.05       -3.85      3.85 o 
   3  12   6       34.34       27.55      9.24 o 
   4  12   6        5.38        3.04      4.09 o 
   5  12   6        1.55        1.29      4.45 o 
   6  12   6       13.30       -0.87      4.36 o 
   7  12   6       17.74        2.51      5.50 o 
  -7  13   6        0.12       12.60      8.59 o 
  -6  13   6        0.40       -6.12      7.26 o 
  -5  13   6        0.65        2.68      3.97 o 
  -4  13   6        0.38       -0.56      3.39 o 
  -3  13   6        0.29       -1.25      3.11 o 
  -2  13   6      221.83      251.25      6.47 o 
  -1  13   6       13.13        6.37      4.01 o 
   0  13   6        0.01        4.35      3.81 o 
   1  13   6        4.93        6.54      4.36 o 
   2  13   6       46.67       49.36     13.13 o 
   3  13   6        1.60        0.18      2.97 o 
   4  13   6        7.98        3.73      4.61 o 
   5  13   6        2.42        1.50      4.71 o 
   6  13   6       18.35        9.46      6.10 o 
  -6  14   6       17.09       29.74      7.79 o 
  -5  14   6       16.45       24.33      7.98 o 
  -4  14   6        8.86       17.51      6.45 o 
  -3  14   6       12.93        4.00      3.63 o 
  -2  14   6       49.91       28.39      8.70 o 
  -1  14   6        0.00       -0.29      3.45 o 
   0  14   6        0.93        2.51      3.46 o 
   1  14   6        1.31        2.50      4.05 o 
   2  14   6       14.59        7.32      4.41 o 
   3  14   6        5.98        0.42      4.26 o 
   4  14   6        6.46        1.45      4.16 o 
   5  14   6        2.76       -0.15      4.30 o 
  -5  15   6        8.49        4.22      6.08 o 
  -4  15   6        2.95        5.89      7.55 o 
  -3  15   6        4.68        5.72      5.47 o 
  -2  15   6       78.02       87.03     12.00 o 
  -1  15   6        2.85        0.31      3.67 o 
   0  15   6        7.79        6.87      5.04 o 
   1  15   6        0.54        1.75      3.55 o 
   2  15   6       16.24        5.46      6.03 o 
   3  15   6        5.17        7.21      8.53 o 
   4  15   6        4.46        3.82      5.13 o 
  -4  16   6        0.11        0.68      3.41 o 
  -3  16   6        0.00       -0.72      4.34 o 
  -2  16   6        0.57        6.04      6.62 o 
  -1  16   6        3.93        3.68      4.62 o 
   0  16   6        0.01        0.40      3.49 o 
   1  16   6        0.88        0.35      4.34 o 
   2  16   6        0.94        0.12      9.84 o 
 -11   0   7        8.64       -1.25     15.29 o 
  -9   0   7       20.30       12.65     11.56 o 
  -7   0   7       11.40       28.81      9.80 o 
  -5   0   7      205.67      241.08      9.27 o 
  -3   0   7     1543.06     1452.68     19.78 o 
  -1   0   7     3040.17     3010.23     33.03 o 
   1   0   7       67.35       81.19      4.02 o 
   3   0   7     1943.15     2111.42     33.59 o 
   5   0   7        9.32        8.92      6.25 o 
   7   0   7       54.95       42.84      7.42 o 
   9   0   7        0.54        0.72      6.49 o 
 -11   1   7        0.22        1.70      8.50 o 
 -10   1   7        0.68       -0.59      8.69 o 
  -9   1   7        1.72        2.19      6.08 o 
  -8   1   7       30.45       27.01      7.16 o 
  -7   1   7        6.63        8.67      5.62 o 
  -6   1   7       17.63       17.24      5.87 o 
  -5   1   7      540.48      493.63      8.80 o 
  -4   1   7      141.42      115.17      5.07 o 
  -3   1   7      384.26      414.71      7.86 o 
  -2   1   7       26.93       22.72      2.62 o 
  -1   1   7     2916.46     2833.59     29.03 o 
   0   1   7     2415.24     2351.26     18.48 o 
   1   1   7     1988.53     1807.72     13.31 o 
   2   1   7       99.09      105.17      2.93 o 
   3   1   7      627.95      659.46      7.85 o 
   4   1   7       48.63       61.64      3.72 o 
   5   1   7       38.34       35.78      4.08 o 
   6   1   7       29.36       36.24      4.99 o 
   7   1   7        3.79        2.89      4.17 o 
   8   1   7       22.48       25.90      5.61 o 
   9   1   7        0.69       -0.46      5.00 o 
  10   1   7        0.04        3.74      6.32 o 
 -11   2   7        3.17       -1.44     10.70 o 
 -10   2   7        0.55        0.34      6.99 o 
  -9   2   7        8.86        4.31     10.64 o 
  -8   2   7       20.05       18.71      6.54 o 
  -7   2   7        3.55       10.13      5.43 o 
  -6   2   7        0.10        1.05      4.71 o 
  -5   2   7      365.90      414.28      8.21 o 
  -4   2   7      357.16      353.26      7.77 o 
  -3   2   7        9.63        8.40      3.10 o 
  -2   2   7       10.66       11.88      2.78 o 
  -1   2   7      218.18      165.31      4.90 o 
   0   2   7     1725.06     1691.59     10.95 o 
   1   2   7      228.70      213.74      5.18 o 
   2   2   7       77.06      111.24      3.14 o 
   3   2   7      144.72      138.82      3.81 o 
   4   2   7       20.82       33.27      3.94 o 
   5   2   7      116.58      126.28      5.42 o 
   6   2   7       21.82       31.44      4.71 o 
   7   2   7        0.35        0.05      4.70 o 
   8   2   7        1.23        0.36      4.12 o 
   9   2   7       37.76       79.53     11.12 o 
 -11   3   7        5.92        1.14      8.50 o 
 -10   3   7        4.29        1.51      6.69 o 
  -9   3   7       23.91        4.53      6.62 o 
  -8   3   7        7.98        8.91      6.75 o 
  -7   3   7       56.28       65.79      7.28 o 
  -6   3   7      212.45      227.85      8.26 o 
  -5   3   7      420.01      441.85      9.20 o 
  -4   3   7      434.79      437.46      7.85 o 
  -3   3   7      199.63      189.98      4.65 o 
  -2   3   7      468.50      433.76     12.32 o 
  -1   3   7     3522.13     3346.38     36.37 o 
   0   3   7        5.66        3.92      1.91 o 
   1   3   7       37.42       27.02      1.53 o 
   2   3   7      221.69      212.13      3.55 o 
   3   3   7        0.01       -0.10      1.88 o 
   4   3   7       61.87       79.63      3.86 o 
   5   3   7      190.26      182.49      6.06 o 
   6   3   7      125.60      103.49      5.73 o 
   7   3   7       96.31      130.26      8.55 o 
   8   3   7       13.80       11.77      5.87 o 
   9   3   7        4.38        6.71      6.05 o 
 -11   4   7        0.29       -1.82      8.59 o 
 -10   4   7        8.23       -2.96     11.34 o 
  -9   4   7        9.57        3.97      7.95 o 
  -8   4   7      156.13      217.56     16.36 o 
  -7   4   7      168.66      181.18      9.01 o 
  -6   4   7      251.19      228.60      7.79 o 
  -5   4   7      139.64      137.48      6.35 o 
  -4   4   7      135.74      156.08      5.64 o 
  -3   4   7       76.61      108.20      5.46 o 
  -2   4   7       70.40       54.32      3.24 o 
  -1   4   7       59.60       64.09      3.46 o 
   0   4   7       90.36       95.12      3.04 o 
   1   4   7      282.24      281.89      3.65 o 
   2   4   7       66.71       79.76      2.30 o 
   3   4   7        2.77        5.80      2.48 o 
   4   4   7       36.81       36.32      3.57 o 
   5   4   7        0.09       -0.68      3.44 o 
   6   4   7        3.75        2.79      4.19 o 
   7   4   7       31.02       44.94      5.09 o 
   8   4   7        0.85        6.78      5.20 o 
   9   4   7        0.97       -3.74      5.62 o 
 -11   5   7        8.88       -0.33      8.19 o 
 -10   5   7        6.32       -2.37      7.15 o 
  -9   5   7       39.51        1.31      6.28 o 
  -8   5   7        6.46        9.29      6.97 o 
  -7   5   7      114.90      112.08      8.52 o 
  -6   5   7       40.21       41.86      5.68 o 
  -5   5   7        8.98        5.43      4.33 o 
  -4   5   7        1.06        2.56      3.01 o 
  -3   5   7       21.25       18.55      2.94 o 
  -2   5   7       23.40       14.61      3.10 o 
  -1   5   7      117.55      109.94      4.30 o 
   0   5   7        4.24       11.06      4.07 o 
   1   5   7       20.85       29.34      1.67 o 
   2   5   7       24.77       28.88      1.80 o 
   3   5   7        5.63        3.03      1.80 o 
   4   5   7       22.93       14.92      2.81 o 
   5   5   7      449.49      455.60      8.89 o 
   6   5   7        5.82       10.70      4.00 o 
   7   5   7        4.45        8.61      4.34 o 
   8   5   7        0.60        4.30      5.33 o 
   9   5   7        4.61        3.70      8.03 o 
 -10   6   7        1.35       -0.74      7.43 o 
  -9   6   7        0.05        1.91      6.86 o 
  -8   6   7      185.13      220.00     11.10 o 
  -7   6   7      573.91      610.86     25.99 o 
  -6   6   7        1.54        1.63      5.37 o 
  -5   6   7       33.74       28.50      4.75 o 
  -4   6   7      165.54      165.28      6.99 o 
  -3   6   7      524.88      565.39      9.15 o 
  -2   6   7       27.96       52.57      4.31 o 
  -1   6   7      518.45      495.74      5.67 o 
   0   6   7       48.42       35.86      2.94 o 
   1   6   7      298.21      298.13      5.76 o 
   2   6   7      246.95      260.06      5.95 o 
   3   6   7        0.03        1.50      1.81 o 
   4   6   7      304.99      360.97      7.28 o 
   5   6   7      181.82      251.69      8.04 o 
   6   6   7      108.29      110.63      5.38 o 
   7   6   7       21.09       27.79      5.58 o 
   8   6   7        2.49        1.49      5.46 o 
   9   6   7       26.16       39.45     12.19 o 
 -10   7   7        2.19        1.64      8.52 o 
  -9   7   7       11.56        9.20      8.18 o 
  -8   7   7      126.26      156.25     10.46 o 
  -7   7   7       45.26       46.90      8.44 o 
  -6   7   7        8.10       12.47      5.21 o 
  -5   7   7        3.72        2.68      3.88 o 
  -4   7   7      465.85      489.22     14.66 o 
  -3   7   7       89.81       69.35      7.45 o 
  -2   7   7       11.35       22.99      3.10 o 
  -1   7   7      132.87      128.20      2.73 o 
   0   7   7      754.88      772.88      7.27 o 
   1   7   7      174.31      165.26      3.83 o 
   2   7   7       43.71       53.51      2.84 o 
   3   7   7       42.75       44.27      2.04 o 
   4   7   7      347.28      366.17      7.62 o 
   5   7   7      440.77      515.17      9.23 o 
   6   7   7        8.59        5.05      5.17 o 
   7   7   7        0.00       -1.39      4.26 o 
   8   7   7        3.16        4.63      5.21 o 
   9   7   7        1.23        3.37      5.52 o 
 -10   8   7        0.41       -0.49      6.36 o 
  -9   8   7       57.79       26.59     17.06 o 
  -8   8   7       96.55       84.22     16.73 o 
  -7   8   7       58.16       88.22      8.59 o 
  -6   8   7       30.30       40.12      6.56 o 
  -5   8   7      152.26      146.30      7.94 o 
  -4   8   7      158.17      186.44     14.39 o 
  -3   8   7      692.78      775.39     10.62 o 
  -2   8   7       22.70       36.25      2.38 o 
  -1   8   7       23.23       22.83      1.66 o 
   0   8   7       86.81       91.66      3.06 o 
   1   8   7        2.91        0.98      2.14 o 
   2   8   7      165.77      145.17      3.54 o 
   3   8   7        5.19        6.11      2.54 o 
   4   8   7      166.28      220.94      6.80 o 
   5   8   7       17.97       17.90      2.98 o 
   6   8   7        7.74       12.01      4.30 o 
   7   8   7        2.50       -1.12      4.36 o 
   8   8   7       67.66       72.50     21.05 o 
  -9   9   7        7.90        9.43      7.21 o 
  -8   9   7      176.94      227.10     18.26 o 
  -7   9   7        1.02        0.81      4.84 o 
  -6   9   7       64.06       82.92      6.00 o 
  -5   9   7        1.03       -1.48      4.00 o 
  -4   9   7      308.00      382.74     10.16 o 
  -3   9   7       62.71       83.32      4.20 o 
  -2   9   7      100.25      104.84      3.80 o 
  -1   9   7       77.10       86.09      3.21 o 
   0   9   7      767.97      786.90      9.97 o 
   1   9   7       20.95       26.41      3.11 o 
   2   9   7       19.80       17.23      3.04 o 
   3   9   7        0.68        2.16      2.77 o 
   4   9   7      434.82      487.88     10.65 o 
   5   9   7       94.27      121.91      4.61 o 
   6   9   7       29.75       -0.58      5.45 o 
   7   9   7       72.65       72.20     27.72 o 
   8   9   7        1.74       -0.06      5.08 o 
  -9  10   7        3.09        1.01      6.15 o 
  -8  10   7        0.39       -1.84      5.76 o 
  -7  10   7        0.11        0.04      5.98 o 
  -6  10   7        1.39        0.50      5.79 o 
  -5  10   7      108.57      109.43      6.66 o 
  -4  10   7       45.27       31.70      5.33 o 
  -3  10   7       17.51       15.69      3.26 o 
  -2  10   7       15.19       12.46      2.67 o 
  -1  10   7      790.89      806.93      8.94 o 
   0  10   7       97.23       97.13      4.99 o 
   1  10   7      123.53      127.69      6.47 o 
   2  10   7        8.02       10.66      2.91 o 
   3  10   7       21.24       14.00      3.33 o 
   4  10   7        0.51        3.07      3.05 o 
   5  10   7       12.35        3.01      1.97 o 
   6  10   7       15.69        0.38      3.99 o 
   7  10   7        7.90        0.00      3.68 o 
  -8  11   7        6.27        6.64      7.43 o 
  -7  11   7        0.01        0.18      5.38 o 
  -6  11   7        6.78        1.69      6.24 o 
  -5  11   7      153.25      167.85      9.82 o 
  -4  11   7       68.58       85.14      6.25 o 
  -3  11   7       47.36       54.87      3.72 o 
  -2  11   7       41.38       35.40      3.65 o 
  -1  11   7     1044.69     1159.74     15.21 o 
   0  11   7      280.59      261.11     10.59 o 
   1  11   7        2.22        4.45      3.14 o 
   2  11   7        9.78        9.67      5.03 o 
   3  11   7      192.19      196.85      6.18 o 
   4  11   7        1.75        4.16      4.66 o 
   5  11   7        3.22        0.37      3.39 o 
   6  11   7        0.02        0.17      3.43 o 
   7  11   7       11.50        1.48      4.69 o 
  -8  12   7        0.13        3.83      6.86 o 
  -7  12   7        0.12       -6.76      6.85 o 
  -6  12   7        0.01        2.38      4.73 o 
  -5  12   7        0.27        0.59      3.50 o 
  -4  12   7        5.94        5.88      3.71 o 
  -3  12   7        2.08        2.58      3.11 o 
  -2  12   7        9.11       12.34      3.27 o 
  -1  12   7        2.30        1.94      2.91 o 
   0  12   7        9.68       11.63      3.12 o 
   1  12   7       12.08       12.74      3.90 o 
   2  12   7        0.44       -1.19      4.00 o 
   3  12   7        1.28        3.18      3.86 o 
   4  12   7        3.73        2.15      3.40 o 
   5  12   7        5.72       -0.65      4.32 o 
   6  12   7        4.83       -1.03      4.02 o 
  -7  13   7        7.12        3.64      6.69 o 
  -6  13   7        1.96        4.17      6.85 o 
  -5  13   7       11.17        5.72      3.94 o 
  -4  13   7        0.93        0.93      3.32 o 
  -3  13   7       38.15       45.95      6.42 o 
  -2  13   7        0.91       -2.55      2.85 o 
  -1  13   7      102.25      107.77      6.00 o 
   0  13   7       27.00       16.73      5.31 o 
   1  13   7        7.61        5.89      4.30 o 
   2  13   7       18.80        7.63      5.75 o 
   3  13   7        3.35        0.70      3.17 o 
   4  13   7       22.63       12.69      6.55 o 
   5  13   7        0.16       -1.78      4.46 o 
   6  13   7       10.41        2.46      6.83 o 
  -6  14   7        2.79        6.95      5.97 o 
  -5  14   7        0.09        2.11      3.95 o 
  -4  14   7        5.45        3.34      3.86 o 
  -3  14   7        3.10        1.02      2.63 o 
  -2  14   7       45.23       43.52     11.21 o 
  -1  14   7        2.00        0.45      4.09 o 
   0  14   7       13.05        5.92      4.02 o 
   1  14   7       74.79       97.66     12.43 o 
   2  14   7        8.17       -0.83      3.58 o 
   3  14   7       12.71        6.95      5.11 o 
   4  14   7       12.52        9.93      5.20 o 
   5  14   7        3.69       -0.90      9.79 o 
  -5  15   7        6.80        8.62      5.33 o 
  -4  15   7        0.00       -0.58      4.06 o 
  -3  15   7        0.02       -0.85      3.60 o 
  -2  15   7        3.15        1.38      4.16 o 
  -1  15   7        2.44        1.95      4.80 o 
   0  15   7        0.08        0.02      2.79 o 
   1  15   7       17.79        6.87      4.66 o 
   2  15   7       56.65       50.51     30.58 o 
   3  15   7        0.00       -5.41      9.13 o 
   4  15   7        0.95       -5.86      9.81 o 
  -3  16   7        9.02       10.45      6.12 o 
  -2  16   7        6.30        2.69      4.05 o 
  -1  16   7        2.02        0.13      3.32 o 
   0  16   7       11.68       -1.10      7.46 o 
   1  16   7       35.99        0.24      5.98 o 
   2  16   7        2.74        0.91     11.29 o 
 -10   0   8       91.12      107.04     21.56 o 
  -8   0   8        6.79        5.65      8.05 o 
  -6   0   8        0.04       -2.44      5.66 o 
  -4   0   8      401.62      405.41     13.81 o 
  -2   0   8      544.04      513.24      9.03 o 
   0   0   8     2860.91     2708.73     36.41 o 
   2   0   8      114.48      131.54      6.81 o 
   4   0   8        0.00       -2.39      4.75 o 
   6   0   8       13.26       11.80      5.64 o 
   8   0   8       51.83       83.74     11.47 o 
 -11   1   8       12.31       -0.30     10.23 o 
 -10   1   8       34.68        0.25      6.07 o 
  -9   1   8        4.37        5.82      7.53 o 
  -8   1   8        9.71        5.92      5.85 o 
  -7   1   8      112.73      118.18      9.28 o 
  -6   1   8       25.69       34.44      5.19 o 
  -5   1   8      376.26      372.17      8.34 o 
  -4   1   8      715.31      686.43      9.19 o 
  -3   1   8       85.27       88.18      4.19 o 
  -2   1   8       60.95       66.33      3.32 o 
  -1   1   8     1673.45     1673.26     13.89 o 
   0   1   8      620.75      561.20      7.12 o 
   1   1   8      583.14      522.32      5.30 o 
   2   1   8      115.46      151.35      3.31 o 
   3   1   8       45.54       63.77      3.50 o 
   4   1   8        6.00        7.32      2.96 o 
   5   1   8        9.28        9.99      3.60 o 
   6   1   8       74.85       95.20      5.75 o 
   7   1   8      284.95      341.14      9.69 o 
   8   1   8       51.70       30.57     10.40 o 
   9   1   8        2.07        9.55      6.60 o 
 -11   2   8        4.51        2.31     13.01 o 
 -10   2   8       87.86       63.05     43.51 o 
  -9   2   8       68.27       24.69     16.90 o 
  -8   2   8       12.63       15.57      8.84 o 
  -7   2   8       19.97       15.08      6.69 o 
  -6   2   8      285.75      295.82      8.19 o 
  -5   2   8       13.58       15.80      4.50 o 
  -4   2   8       84.57      101.23      4.59 o 
  -3   2   8      338.09      340.65      6.60 o 
  -2   2   8     4257.93     4380.88     34.31 o 
  -1   2   8      559.43      507.79      6.15 o 
   0   2   8       50.78       41.45      1.93 o 
   1   2   8      141.91      121.24      3.33 o 
   2   2   8      155.47      196.21      4.31 o 
   3   2   8       53.07       62.66      3.80 o 
   4   2   8      208.84      221.00      5.72 o 
   5   2   8      151.38      182.10      5.88 o 
   6   2   8        5.48        8.30      4.69 o 
   7   2   8        1.10        1.88      4.09 o 
   8   2   8       19.70       19.70      6.30 o 
   9   2   8        6.22       -4.89      5.67 o 
 -11   3   8       13.24       -0.71      7.89 o 
 -10   3   8       47.52       -0.09      8.13 o 
  -9   3   8       30.08        9.58      7.51 o 
  -8   3   8       68.01       56.69      8.41 o 
  -7   3   8        0.38        7.38      6.24 o 
  -6   3   8      310.83      351.82     10.35 o 
  -5   3   8       18.86       17.58      4.56 o 
  -4   3   8      473.79      486.29      8.63 o 
  -3   3   8        1.51        7.69      3.83 o 
  -2   3   8     4009.48     4262.67     43.76 o 
  -1   3   8      831.86      828.24      6.78 o 
   0   3   8      287.24      258.87      5.62 o 
   1   3   8       73.59       61.69      3.13 o 
   2   3   8       53.85       85.44      2.88 o 
   3   3   8      255.16      260.68      4.62 o 
   4   3   8        0.79       -2.47      3.02 o 
   5   3   8       29.67       25.06      3.91 o 
   6   3   8        2.39        7.92      3.77 o 
   7   3   8       15.91       11.03      4.90 o 
   8   3   8        3.13        3.75      5.59 o 
   9   3   8        5.96        8.77      7.29 o 
 -11   4   8        1.49        2.34     10.33 o 
 -10   4   8       15.98       -1.24      6.72 o 
  -9   4   8        4.49        3.38      6.52 o 
  -8   4   8       70.30       72.62      7.98 o 
  -7   4   8        1.61        1.17      4.63 o 
  -6   4   8       60.48       63.01      6.30 o 
  -5   4   8       43.04       49.99      6.00 o 
  -4   4   8      114.22      112.31      5.92 o 
  -3   4   8      132.37      130.09      4.22 o 
  -2   4   8     1542.28     1696.89     26.04 o 
  -1   4   8     1727.97     1834.71     21.79 o 
   0   4   8      651.29      747.72      9.76 o 
   1   4   8        2.88        3.80      1.29 o 
   2   4   8        0.58       -0.21      1.33 o 
   3   4   8        4.83        5.02      2.10 o 
   4   4   8      100.11      100.21      4.34 o 
   5   4   8      513.36      581.04     17.28 o 
   6   4   8       80.67       91.51      5.44 o 
   7   4   8       56.47       72.45      8.52 o 
   8   4   8        2.46       -2.33      4.28 o 
   9   4   8        4.17        1.86      6.68 o 
 -11   5   8        1.27        0.22      8.38 o 
 -10   5   8       23.28        0.68      7.52 o 
  -9   5   8       20.47        1.36      7.54 o 
  -8   5   8        3.46        4.74      6.35 o 
  -7   5   8       76.45       86.50      7.33 o 
  -6   5   8        0.64       -3.07      4.35 o 
  -5   5   8       12.58       10.25      5.23 o 
  -4   5   8      109.51      105.34      6.07 o 
  -3   5   8      136.11      168.29      5.62 o 
  -2   5   8        1.30       -1.10      1.69 o 
  -1   5   8      155.80      180.63      6.45 o 
   0   5   8       46.42       51.43      5.65 o 
   1   5   8      565.28      543.95      9.45 o 
   2   5   8      490.29      468.68      4.65 o 
   3   5   8       15.83       27.84      2.47 o 
   4   5   8      158.85      147.93      4.83 o 
   5   5   8      102.57      124.70      5.43 o 
   6   5   8        6.58       12.82      4.91 o 
   7   5   8        2.98        9.69      4.46 o 
   8   5   8        3.43        3.81      5.27 o 
   9   5   8        2.85        4.86      6.08 o 
 -10   6   8        0.00        0.12      6.02 o 
  -9   6   8        1.03        1.01      6.67 o 
  -8   6   8       24.31       27.53      7.81 o 
  -7   6   8       93.50      121.95      7.96 o 
  -6   6   8        0.00       -2.21      5.10 o 
  -5   6   8        0.18       12.20      4.48 o 
  -4   6   8      233.96      238.20      6.75 o 
  -3   6   8      344.42      371.68      6.48 o 
  -2   6   8      147.36      168.34      5.48 o 
  -1   6   8        0.43        2.69      1.27 o 
   0   6   8      241.93      275.09      7.90 o 
   1   6   8       36.37       39.58      3.77 o 
   2   6   8      178.01      190.01      4.15 o 
   3   6   8       24.10       18.47      2.61 o 
   4   6   8      153.36      176.79      4.29 o 
   5   6   8      470.70      481.64      9.05 o 
   6   6   8       23.71       38.88      5.01 o 
   7   6   8        3.14        2.47      4.37 o 
   8   6   8        0.28        0.02      4.48 o 
   9   6   8       42.16       25.08     14.26 o 
 -10   7   8        0.03        2.78      8.43 o 
  -9   7   8        0.21        1.69      6.36 o 
  -8   7   8       62.63       71.11      8.32 o 
  -7   7   8       83.48       99.11      8.24 o 
  -6   7   8      128.73      140.04      8.07 o 
  -5   7   8       18.65       20.68      5.43 o 
  -4   7   8       51.76       47.14      5.24 o 
  -3   7   8        3.15        6.68      3.60 o 
  -2   7   8        0.08        0.13      3.23 o 
  -1   7   8       34.03       21.69      1.94 o 
   0   7   8        0.44       -1.03      1.03 o 
   1   7   8      279.71      296.40      5.47 o 
   2   7   8      347.18      427.97      7.88 o 
   3   7   8        0.97        0.99      1.64 o 
   4   7   8        0.30        0.65      1.87 o 
   5   7   8       37.26       48.90      3.68 o 
   6   7   8        0.08        2.79      5.12 o 
   7   7   8        1.07       -0.86      4.59 o 
   8   7   8        6.90        3.66      4.93 o 
 -10   8   8        5.16        0.47      9.02 o 
  -9   8   8        5.10        2.43      7.26 o 
  -8   8   8        1.58       -1.72      5.89 o 
  -7   8   8       29.90       30.67      8.08 o 
  -6   8   8      187.61      211.46      9.71 o 
  -5   8   8       14.87       26.42      6.37 o 
  -4   8   8        3.00        6.62      4.94 o 
  -3   8   8       24.64       28.23      4.49 o 
  -2   8   8       92.56       85.83      3.65 o 
  -1   8   8       18.39       21.65      1.57 o 
   0   8   8        0.01       -0.16      1.88 o 
   1   8   8       44.09       43.40      3.65 o 
   2   8   8       24.90       36.19      4.78 o 
   3   8   8       48.91       53.75      3.67 o 
   4   8   8        2.59       -0.51      2.93 o 
   5   8   8       23.39       19.08      2.97 o 
   6   8   8        0.24       -1.41      2.86 o 
   7   8   8        4.90        5.23      4.03 o 
   8   8   8       19.85       27.12     16.28 o 
  -9   9   8        1.35        4.10      6.34 o 
  -8   9   8       61.59       50.64     23.58 o 
  -7   9   8       26.87       23.52      7.47 o 
  -6   9   8       53.42       60.20      6.95 o 
  -5   9   8        0.12       -2.28      4.00 o 
  -4   9   8      138.02      155.50      7.40 o 
  -3   9   8        6.43       11.66      3.05 o 
  -2   9   8       50.58       65.53      3.47 o 
  -1   9   8       13.79       10.00      2.38 o 
   0   9   8        0.64        3.50      3.19 o 
   1   9   8        0.29        1.18      2.01 o 
   2   9   8        1.31        3.97      2.01 o 
   3   9   8      127.06      168.06      5.35 o 
   4   9   8       39.66       34.98      6.96 o 
   5   9   8        2.61        1.99      2.38 o 
   6   9   8       11.44        6.73      4.38 o 
   7   9   8       47.38       11.06     11.34 o 
   8   9   8        2.35        0.11      6.08 o 
  -9  10   8        1.39        2.87      6.74 o 
  -8  10   8        0.70       -0.24      5.06 o 
  -7  10   8       17.95       31.40      8.44 o 
  -6  10   8       13.76       23.41      5.98 o 
  -5  10   8       18.40       13.50      7.04 o 
  -4  10   8       29.40       44.54      5.10 o 
  -3  10   8       61.62       58.47      4.12 o 
  -2  10   8        1.07        0.45      1.96 o 
  -1  10   8       49.80       54.35      2.45 o 
   0  10   8       92.71       89.20      3.32 o 
   1  10   8       22.85       21.06      3.15 o 
   2  10   8        4.99        8.38      2.57 o 
   3  10   8        0.65        2.92      2.70 o 
   4  10   8       14.01       -0.02      2.59 o 
   5  10   8        2.86       -0.18      3.07 o 
   6  10   8        2.69        0.70      3.86 o 
   7  10   8       16.26        1.10      4.61 o 
  -8  11   8        1.29       -7.91      7.91 o 
  -7  11   8        0.69       -5.26      6.48 o 
  -6  11   8        0.37       -3.35      5.54 o 
  -5  11   8        0.00       -2.01      4.14 o 
  -4  11   8       24.03       23.70      4.13 o 
  -3  11   8      173.70      215.20      6.66 o 
  -2  11   8        5.01        0.83      2.05 o 
  -1  11   8      129.73      144.74      5.60 o 
   0  11   8       24.12       26.87      3.10 o 
   1  11   8      133.52      125.22     14.60 o 
   2  11   8       53.05       61.74      4.50 o 
   3  11   8       48.78       53.27      7.06 o 
   4  11   8        0.35        0.82      3.28 o 
   5  11   8        4.05        0.33      2.97 o 
   6  11   8        4.67        0.22      3.50 o 
   7  11   8       18.11        1.44      5.54 o 
  -8  12   8        1.12       -7.95      7.95 o 
  -7  12   8        7.23        7.98      7.42 o 
  -6  12   8        3.41        3.59      4.46 o 
  -5  12   8        6.37        9.58      4.53 o 
  -4  12   8       43.99       48.09      5.70 o 
  -3  12   8        0.01       -1.29      3.42 o 
  -2  12   8       49.55       38.17      5.92 o 
  -1  12   8       33.03       49.32      3.91 o 
   0  12   8       52.27       46.34      3.70 o 
   1  12   8       55.08       52.54      3.49 o 
   2  12   8       17.46       13.55      3.93 o 
   3  12   8        0.71        0.44      2.13 o 
   4  12   8        0.10        0.51      3.36 o 
   5  12   8        2.77        0.75      4.58 o 
   6  12   8        5.65        0.52      5.37 o 
  -7  13   8        0.02       -0.50      6.07 o 
  -6  13   8        4.14        5.65      6.11 o 
  -5  13   8        0.11       -1.80      3.54 o 
  -4  13   8        4.95        3.57      3.66 o 
  -3  13   8       20.95        4.71      3.35 o 
  -2  13   8        0.07        0.13      2.21 o 
  -1  13   8        0.31        4.84      4.55 o 
   0  13   8        3.80        1.60      3.81 o 
   1  13   8       18.10       11.86      3.66 o 
   2  13   8       26.28       13.48      5.97 o 
   3  13   8        0.18        0.54      4.67 o 
   4  13   8        1.32        0.45      3.30 o 
   5  13   8        0.02        1.49      7.74 o 
  -6  14   8        1.40        3.90      5.18 o 
  -5  14   8        2.71        4.59      4.28 o 
  -4  14   8        8.56        6.72      4.50 o 
  -3  14   8        3.33        2.57      3.54 o 
  -2  14   8       16.05        5.80      5.22 o 
  -1  14   8        3.70       -0.04      2.61 o 
   0  14   8        1.22        0.61      4.10 o 
   1  14   8       13.90        3.80      3.07 o 
   2  14   8        5.25        6.92      6.45 o 
   3  14   8        3.91        5.89      8.29 o 
   4  14   8        0.43        0.08      8.21 o 
  -5  15   8        2.12        9.35      5.40 o 
  -4  15   8        4.36        4.92      4.94 o 
  -3  15   8        4.05        5.18      4.83 o 
  -2  15   8        0.00        0.87      3.51 o 
  -1  15   8        5.64        3.07      4.80 o 
   0  15   8        1.16        1.41      7.42 o 
   1  15   8        2.24        0.84      7.07 o 
   2  15   8       48.32        2.74      8.76 o 
   3  15   8        2.47       -4.54      8.47 o 
  -3  16   8       12.70       15.89      5.38 o 
  -2  16   8        2.31        1.12      7.21 o 
  -1  16   8        4.56        1.15      7.54 o 
   0  16   8        5.99        0.09      6.26 o 
   1  16   8       23.97        1.34      7.43 o 
 -11   0   9        0.14       -0.71     10.36 o 
  -9   0   9        0.09        5.10     10.87 o 
  -7   0   9       45.58       32.58     10.11 o 
  -5   0   9       47.64       39.53      7.80 o 
  -3   0   9     1212.75     1275.16     17.96 o 
  -1   0   9     2934.22     3069.94     36.01 o 
   1   0   9        2.74       -0.02      1.83 o 
   3   0   9     1602.46     1668.42     24.69 o 
   5   0   9       56.44       58.46      6.66 o 
   7   0   9       78.34       54.32     12.23 o 
   9   0   9        9.57       17.90      9.67 o 
 -10   1   9       13.76       -0.17      7.26 o 
  -9   1   9        2.12        0.25      5.28 o 
  -8   1   9       77.01       84.91      8.38 o 
  -7   1   9       29.89       26.35      5.96 o 
  -6   1   9       65.11       64.20      5.68 o 
  -5   1   9       51.49       49.46      4.70 o 
  -4   1   9       67.74       58.22      7.34 o 
  -3   1   9      289.09      234.51      4.98 o 
  -2   1   9      392.41      397.37      9.82 o 
  -1   1   9      679.54      680.45      6.92 o 
   0   1   9      727.73      786.87     13.38 o 
   1   1   9       19.51       20.75      1.93 o 
   2   1   9      229.29      247.53      4.83 o 
   3   1   9       34.19       28.67      3.16 o 
   4   1   9      273.82      326.25      6.88 o 
   5   1   9        6.48        4.20      3.58 o 
   6   1   9      156.99      161.13      6.67 o 
   7   1   9       13.41       17.60      5.32 o 
   8   1   9        5.46       16.97      5.82 o 
   9   1   9        1.35       11.13      6.42 o 
 -11   2   9        0.32        0.58      7.06 o 
 -10   2   9        2.77        1.13      9.44 o 
  -9   2   9       18.33        2.94      6.38 o 
  -8   2   9      234.30      251.29     10.04 o 
  -7   2   9       42.57       50.88      6.44 o 
  -6   2   9       65.34       70.71      6.39 o 
  -5   2   9       69.47       76.13      5.03 o 
  -4   2   9      518.08      533.58     11.80 o 
  -3   2   9        6.45        8.80      3.24 o 
  -2   2   9      821.59      872.52      9.74 o 
  -1   2   9      178.29      164.25      4.52 o 
   0   2   9       33.41       34.28      2.08 o 
   1   2   9      533.58      565.59      5.99 o 
   2   2   9       27.32       42.04      2.58 o 
   3   2   9        0.75       -0.68      1.99 o 
   4   2   9        8.50       15.78      3.78 o 
   5   2   9       17.08       11.79      3.93 o 
   6   2   9       26.28       29.27      4.43 o 
   7   2   9      100.71       93.05      6.57 o 
   8   2   9        1.09        3.80      5.26 o 
   9   2   9        0.00        6.89      5.50 o 
 -11   3   9        1.51        0.22      8.69 o 
 -10   3   9       30.38       -0.25      6.85 o 
  -9   3   9        5.17        4.16      7.87 o 
  -8   3   9      399.05      379.21     13.50 o 
  -7   3   9       45.15       53.07      6.50 o 
  -6   3   9       32.50       43.68      5.92 o 
  -5   3   9        1.75        2.72      4.12 o 
  -4   3   9       10.73       35.28      5.65 o 
  -3   3   9      446.98      464.47     11.05 o 
  -2   3   9      504.49      484.72      6.57 o 
  -1   3   9       57.27       71.92      1.87 o 
   0   3   9      938.74      972.81     12.14 o 
   1   3   9      115.05      129.28      3.55 o 
   2   3   9      244.93      217.55      4.18 o 
   3   3   9       87.48       83.36      3.42 o 
   4   3   9      132.95      143.13      5.23 o 
   5   3   9       88.43      128.03      5.49 o 
   6   3   9       89.61      109.13      6.29 o 
   7   3   9        7.15        8.01      4.52 o 
   8   3   9       33.03       29.47      7.76 o 
   9   3   9       12.94        9.16      6.25 o 
 -11   4   9        0.24       -0.37      8.27 o 
 -10   4   9        2.88       -0.27      6.96 o 
  -9   4   9      102.66       61.79     27.83 o 
  -8   4   9      202.20      211.68     11.57 o 
  -7   4   9       38.27       42.56      7.53 o 
  -6   4   9       15.44       31.77      6.68 o 
  -5   4   9       54.08       64.53      5.47 o 
  -4   4   9      128.75      131.48      5.58 o 
  -3   4   9      643.27      683.52      9.58 o 
  -2   4   9      238.47      218.06      4.73 o 
  -1   4   9       50.89       54.14      4.91 o 
   0   4   9      144.26      161.38      5.09 o 
   1   4   9      104.33      102.40      4.32 o 
   2   4   9       34.22       35.92      2.56 o 
   3   4   9       75.68       87.22      3.63 o 
   4   4   9      174.11      179.28      5.24 o 
   5   4   9       53.70       51.09      4.22 o 
   6   4   9        2.27        2.78      3.73 o 
   7   4   9        2.36        3.36      4.68 o 
   8   4   9        0.00        0.45      4.18 o 
   9   4   9        7.13        5.98      6.20 o 
 -10   5   9        1.98       -0.55      6.94 o 
  -9   5   9        1.62       -0.72      5.83 o 
  -8   5   9      126.81      129.10      9.03 o 
  -7   5   9       49.91       52.96      7.27 o 
  -6   5   9        7.59        8.10      4.79 o 
  -5   5   9      188.22      200.32      7.27 o 
  -4   5   9      671.88      705.22     11.33 o 
  -3   5   9        2.09       -0.18      1.90 o 
  -2   5   9      546.28      567.07      7.24 o 
  -1   5   9       55.95       60.84      5.19 o 
   0   5   9      247.45      268.73      7.82 o 
   1   5   9      141.74      171.57      8.78 o 
   2   5   9      498.15      492.67      6.18 o 
   3   5   9       41.52       42.88      2.72 o 
   4   5   9       27.28       20.70      2.87 o 
   5   5   9       36.45       42.19      4.14 o 
   6   5   9       82.33       93.58      6.09 o 
   7   5   9        1.85        2.53      8.58 o 
   8   5   9        0.01        1.54      4.50 o 
   9   5   9        2.71       -2.90      5.88 o 
 -10   6   9        6.68       -2.88      8.20 o 
  -9   6   9        5.46       -0.44      6.33 o 
  -8   6   9        0.00        1.77      5.43 o 
  -7   6   9      116.17      124.68      8.55 o 
  -6   6   9      132.91      117.62      6.83 o 
  -5   6   9        1.40        0.69      3.63 o 
  -4   6   9       37.06       36.38      4.53 o 
  -3   6   9        4.42        0.18      2.96 o 
  -2   6   9       19.47       17.23      2.48 o 
  -1   6   9       33.24       53.35      5.43 o 
   0   6   9      217.43      192.85     15.32 o 
   1   6   9      126.78      148.54      7.89 o 
   2   6   9      161.21      183.69      3.66 o 
   3   6   9        0.30       -1.95      2.38 o 
   4   6   9      155.50      169.18      5.14 o 
   5   6   9      303.96      342.82      7.03 o 
   6   6   9        7.56        6.49      4.08 o 
   7   6   9        6.18        3.77      4.33 o 
   8   6   9       17.31       21.41      7.74 o 
 -10   7   9        2.67        0.39      5.79 o 
  -9   7   9        0.48        2.69      7.19 o 
  -8   7   9       22.83       28.50      8.72 o 
  -7   7   9        8.63        3.27      5.30 o 
  -6   7   9        0.05        4.25      5.78 o 
  -5   7   9       88.44      106.49      5.98 o 
  -4   7   9      218.98      227.79      7.49 o 
  -3   7   9       94.70       93.45      4.58 o 
  -2   7   9       27.33       34.22      3.07 o 
  -1   7   9      103.58      112.43      8.15 o 
   0   7   9      216.71      230.37     10.10 o 
   1   7   9       12.90        9.88      5.78 o 
   2   7   9       44.67       55.36      2.76 o 
   3   7   9      143.86      138.99      4.26 o 
   4   7   9      666.60      723.54     13.04 o 
   5   7   9       81.66       92.46      4.02 o 
   6   7   9       18.32       17.89      7.44 o 
   7   7   9        0.32        1.14      3.88 o 
   8   7   9       16.36       22.28      9.63 o 
 -10   8   9        0.00        2.69      7.49 o 
  -9   8   9        3.96       -1.81      7.44 o 
  -8   8   9        1.26       -6.58      6.58 o 
  -7   8   9       23.33       22.73      6.36 o 
  -6   8   9       21.51       19.22      7.16 o 
  -5   8   9       27.33       28.89      5.44 o 
  -4   8   9       16.45       21.43      5.89 o 
  -3   8   9        2.66        5.07      3.29 o 
  -2   8   9      275.35      251.27      5.84 o 
  -1   8   9        1.50        2.81      1.28 o 
   0   8   9      182.82      236.43     12.28 o 
   1   8   9        0.77        4.85      2.39 o 
   2   8   9       85.10       70.66      3.62 o 
   3   8   9      436.31      482.68      8.44 o 
   4   8   9      480.42      549.50     14.68 o 
   5   8   9       37.46       20.85      9.57 o 
   6   8   9        3.67       -0.09      3.07 o 
   7   8   9        7.71       14.21      9.64 o 
   8   8   9       44.19       80.26      9.45 o 
  -9   9   9        5.82       12.56      8.02 o 
  -8   9   9        6.73       -1.07      6.13 o 
  -7   9   9        1.64       -1.09      5.45 o 
  -6   9   9       14.64        5.98      4.93 o 
  -5   9   9        0.19       -0.64      4.15 o 
  -4   9   9       80.83      107.04      6.70 o 
  -3   9   9       10.10        7.57      3.67 o 
  -2   9   9      138.68      163.72      3.93 o 
  -1   9   9       40.53       50.37      2.54 o 
   0   9   9       93.86      117.11      5.53 o 
   1   9   9       74.89       62.63      4.39 o 
   2   9   9        7.21       10.67      1.74 o 
   3   9   9        0.85        2.89      2.33 o 
   4   9   9      558.15      615.79     10.77 o 
   5   9   9       22.33       -0.44      3.50 o 
   6   9   9       18.61       -1.01      5.78 o 
   7   9   9       33.20       37.26      9.25 o 
  -9  10   9       10.69        7.99      6.79 o 
  -8  10   9        1.74       -1.09      5.42 o 
  -7  10   9        0.48       -0.60      5.61 o 
  -6  10   9        1.02       -1.93      4.68 o 
  -5  10   9        0.08       -0.11      2.94 o 
  -4  10   9      109.57      125.88      7.20 o 
  -3  10   9       57.07       72.76      5.35 o 
  -2  10   9        0.08        3.04      2.32 o 
  -1  10   9        2.66        3.96      3.51 o 
   0  10   9       54.74       37.87      3.18 o 
   1  10   9        8.05        5.61      3.72 o 
   2  10   9        2.71        3.94      2.64 o 
   3  10   9        0.94        0.86      2.16 o 
   4  10   9       21.54       12.91      5.87 o 
   5  10   9       40.13       -1.06      5.63 o 
   6  10   9        2.78        0.19      3.51 o 
   7  10   9       11.10        1.19      4.30 o 
  -8  11   9        0.13       -1.08      6.61 o 
  -7  11   9        0.01        1.86      5.52 o 
  -6  11   9        5.00        2.44      6.05 o 
  -5  11   9       55.50       44.40      8.99 o 
  -4  11   9       42.29       60.95      5.61 o 
  -3  11   9       49.74       44.53      4.48 o 
  -2  11   9       25.25       16.77      2.56 o 
  -1  11   9      728.43      729.95     22.88 o 
   0  11   9       52.80       54.04      3.28 o 
   1  11   9       93.74       88.66      7.39 o 
   2  11   9        4.36        8.57      2.98 o 
   3  11   9      151.28      156.26      5.01 o 
   4  11   9       17.62       14.85      5.59 o 
   5  11   9        0.09       -0.33      3.11 o 
   6  11   9        5.36        0.74      3.30 o 
  -8  12   9        0.38       -1.26      7.17 o 
  -7  12   9        0.05       -4.13      6.41 o 
  -6  12   9       14.23        6.20      5.66 o 
  -5  12   9       16.82       16.08      6.99 o 
  -4  12   9        3.41        1.57      3.30 o 
  -3  12   9       20.96       20.35      3.56 o 
  -2  12   9       44.94       67.76      5.04 o 
  -1  12   9       19.04       23.22      3.66 o 
   0  12   9        6.19        6.07      4.18 o 
   1  12   9       29.17       25.92      2.68 o 
   2  12   9        1.94        0.56      3.95 o 
   3  12   9        1.21        1.77      4.56 o 
   4  12   9        2.42        1.07      3.92 o 
   5  12   9        0.38       -0.30      3.71 o 
   6  12   9        2.33       -0.28     10.11 o 
  -7  13   9        4.26       -0.44      5.30 o 
  -6  13   9        2.66       -2.04      5.14 o 
  -5  13   9       11.97        1.37      4.13 o 
  -4  13   9       13.68        2.82      3.32 o 
  -3  13   9       49.56       48.65      6.26 o 
  -2  13   9       37.86       37.23      5.18 o 
  -1  13   9        8.39        8.65      4.39 o 
   0  13   9       16.58       15.29      5.80 o 
   1  13   9        5.12        5.10      3.60 o 
   2  13   9       61.33       82.45     18.76 o 
   3  13   9        0.63        1.82      6.08 o 
   4  13   9        0.15        0.87      7.25 o 
   5  13   9        0.11        0.19      7.62 o 
  -6  14   9       14.26        6.85      5.42 o 
  -5  14   9        2.21        1.95      4.98 o 
  -4  14   9        3.81        3.82      4.36 o 
  -3  14   9       16.04       13.38      5.56 o 
  -2  14   9       97.58       82.12     17.77 o 
  -1  14   9        5.32        0.59      3.20 o 
   0  14   9       23.90        1.29      9.50 o 
   1  14   9       34.44        0.34      7.04 o 
   2  14   9       33.66        3.82      6.59 o 
   3  14   9       42.56        3.08      9.58 o 
   4  14   9       11.32        0.60      7.62 o 
  -5  15   9        0.39       -0.57      4.27 o 
  -4  15   9        6.69        1.40      5.06 o 
  -3  15   9        6.61        6.00      6.58 o 
  -2  15   9       17.52        0.64      7.34 o 
  -1  15   9        0.78       -0.69      7.15 o 
   0  15   9        0.01       -1.22      7.72 o 
   1  15   9        7.31        0.72      7.29 o 
   2  15   9       20.37        1.12      7.34 o 
   3  15   9        0.28       11.51     10.60 o 
  -3  16   9        0.95       14.37     17.59 o 
  -2  16   9        3.28        0.06      8.45 o 
  -1  16   9        1.55        0.88      9.90 o 
   0  16   9        3.39        0.95     10.26 o 
   1  16   9        7.98       -1.02      8.46 o 
 -10   0  10       56.07        2.70     10.52 o 
  -8   0  10        0.57        2.21      7.61 o 
  -6   0  10      120.80      149.94     11.08 o 
  -4   0  10      237.06      249.51      8.28 o 
  -2   0  10     2589.08     2838.46     33.05 o 
   0   0  10        3.02        5.83      3.83 o 
   2   0  10       58.00       57.38      4.69 o 
   4   0  10       33.74       29.78      5.51 o 
   6   0  10        0.24        3.95      5.55 o 
   8   0  10       14.82       13.06     14.46 o 
 -11   1  10        8.93       -0.28     10.00 o 
 -10   1  10        5.24        0.73     12.51 o 
  -9   1  10        5.01        1.32      7.15 o 
  -8   1  10        6.81       -1.98      6.29 o 
  -7   1  10        6.29       10.63      5.78 o 
  -6   1  10       38.89       53.77      6.81 o 
  -5   1  10        0.95        1.71      3.66 o 
  -4   1  10      210.89      197.41      5.37 o 
  -3   1  10       59.96       81.72      4.05 o 
  -2   1  10     2587.43     2467.84     39.24 o 
  -1   1  10       17.91       20.56      2.45 o 
   0   1  10       82.43       70.05      5.00 o 
   1   1  10      145.95      163.92      5.59 o 
   2   1  10      441.52      410.60      5.67 o 
   3   1  10       30.22       31.62      3.81 o 
   4   1  10       26.19       39.40      5.58 o 
   5   1  10       43.19       51.77      4.73 o 
   6   1  10       71.92       76.36      6.52 o 
   7   1  10       28.47       17.84      5.67 o 
   8   1  10        0.20       -2.38      5.52 o 
   9   1  10       22.07       27.36      8.44 o 
 -11   2  10        0.83        0.05      7.24 o 
 -10   2  10       30.12        0.07      5.30 o 
  -9   2  10       31.15        8.89      7.05 o 
  -8   2  10       13.06        7.37      6.41 o 
  -7   2  10        2.51        2.01      5.82 o 
  -6   2  10      466.99      450.91     12.99 o 
  -5   2  10       34.84       35.03      4.47 o 
  -4   2  10       47.50       46.76      3.88 o 
  -3   2  10      948.76      947.81     10.96 o 
  -2   2  10     5787.95     6023.83     59.60 o 
  -1   2  10     3298.53     3508.08     25.61 o 
   0   2  10     1014.46     1045.54     15.44 o 
   1   2  10      669.79      680.02      8.52 o 
   2   2  10      927.14      971.18     11.60 o 
   3   2  10      789.89      787.18      9.14 o 
   4   2  10      141.35      160.22      5.45 o 
   5   2  10       71.43       84.74      5.64 o 
   6   2  10       82.02       80.95      5.40 o 
   7   2  10        0.68        4.74      4.37 o 
   8   2  10        5.22       12.02      6.36 o 
   9   2  10       16.26       13.42      7.26 o 
 -11   3  10        0.06        0.74     10.16 o 
 -10   3  10       10.65        0.47      7.01 o 
  -9   3  10        5.46       -2.24      7.40 o 
  -8   3  10        0.81       -0.96      5.16 o 
  -7   3  10        2.03        2.17      4.95 o 
  -6   3  10        1.98        1.65      3.93 o 
  -5   3  10        7.13       20.37      4.66 o 
  -4   3  10      139.29      146.51      5.22 o 
  -3   3  10       22.70       18.70      3.30 o 
  -2   3  10     3666.78     3901.73     42.96 o 
  -1   3  10      351.18      401.56      6.95 o 
   0   3  10       44.30       42.83      3.59 o 
   1   3  10       50.03       31.66      3.08 o 
   2   3  10     1195.53     1218.46     23.48 o 
   3   3  10      100.43      101.15      4.55 o 
   4   3  10      355.82      395.98      7.59 o 
   5   3  10       66.36       78.97      5.87 o 
   6   3  10      276.43      279.20     13.14 o 
   7   3  10       18.80       14.07      5.28 o 
   8   3  10       12.54       31.69      6.40 o 
   9   3  10        9.68       21.42     10.31 o 
 -11   4  10        3.92        0.15      7.88 o 
 -10   4  10        3.90       -0.14      5.77 o 
  -9   4  10        2.88        0.31      7.19 o 
  -8   4  10       17.28       20.77      7.45 o 
  -7   4  10      250.65      270.04     10.20 o 
  -6   4  10        6.14        7.40      4.82 o 
  -5   4  10        7.96        6.93      4.19 o 
  -4   4  10      369.82      412.48      7.50 o 
  -3   4  10        0.77       -0.94      2.04 o 
  -2   4  10       20.41       30.48      2.13 o 
  -1   4  10       28.47       31.92      4.58 o 
   0   4  10       14.94       23.11      2.66 o 
   1   4  10       14.64        8.36      1.24 o 
   2   4  10       53.43       55.37      3.18 o 
   3   4  10       14.94       13.36      2.67 o 
   4   4  10      101.75      114.57      4.64 o 
   5   4  10      423.25      479.31      9.33 o 
   6   4  10       24.71       22.14      4.56 o 
   7   4  10       22.74       26.35      5.46 o 
   8   4  10       10.04        7.84      5.09 o 
 -10   5  10        6.11       -0.37      9.01 o 
  -9   5  10        7.19        1.43      6.08 o 
  -8   5  10       10.17        6.64      6.69 o 
  -7   5  10       31.08       35.82      6.93 o 
  -6   5  10       92.36       81.51      9.65 o 
  -5   5  10        3.59        8.75      5.73 o 
  -4   5  10        5.74        5.68      3.22 o 
  -3   5  10      415.58      499.44      8.31 o 
  -2   5  10        5.55        2.88      1.91 o 
  -1   5  10      106.66      126.74      6.98 o 
   0   5  10      489.69      508.26     31.16 o 
   1   5  10       87.31       83.26      7.02 o 
   2   5  10       27.50       33.32      2.81 o 
   3   5  10        0.03        0.31      1.83 o 
   4   5  10      766.77      852.42     11.20 o 
   5   5  10      159.69      192.22      6.34 o 
   6   5  10       58.91       53.64      7.68 o 
   7   5  10        9.81       12.24      5.27 o 
   8   5  10       14.89       18.22      7.62 o 
 -10   6  10       11.76        8.01      7.90 o 
  -9   6  10        0.01        4.21      6.62 o 
  -8   6  10       12.11        9.32      6.87 o 
  -7   6  10      141.38      160.29     11.66 o 
  -6   6  10        9.36       17.46      5.14 o 
  -5   6  10       42.00       43.44      5.74 o 
  -4   6  10       19.90        8.46      3.95 o 
  -3   6  10        1.22        1.47      2.41 o 
  -2   6  10        6.56        2.60      1.67 o 
  -1   6  10        2.07       12.14      4.80 o 
   0   6  10       73.15       60.95      7.39 o 
   1   6  10       34.53       27.70      5.67 o 
   2   6  10       31.34       40.66      1.62 o 
   3   6  10      293.66      284.83      4.84 o 
   4   6  10       30.58       35.80      5.42 o 
   5   6  10        0.09        2.09      2.98 o 
   6   6  10       29.83       20.60      4.71 o 
   7   6  10        4.07        3.00      3.97 o 
   8   6  10        0.11        0.14      5.65 o 
 -10   7  10        4.54       -1.09      6.96 o 
  -9   7  10        0.06        2.62      6.97 o 
  -8   7  10       65.71       59.49     14.42 o 
  -7   7  10        0.29        2.56      6.09 o 
  -6   7  10        5.86        4.05      4.73 o 
  -5   7  10        2.22        4.92      3.80 o 
  -4   7  10      275.87      265.42      9.06 o 
  -3   7  10        2.08        1.07      2.54 o 
  -2   7  10       72.87       63.34      4.19 o 
  -1   7  10        1.30        5.69      5.33 o 
   0   7  10       41.85       71.95     17.84 o 
   1   7  10      161.44      131.82     11.54 o 
   2   7  10      303.11      308.12      6.04 o 
   3   7  10        6.41        8.82      2.37 o 
   4   7  10      153.27      191.38      5.16 o 
   5   7  10        9.94        4.18      3.18 o 
   6   7  10        8.04        9.60      4.94 o 
   7   7  10        2.81        0.90      3.83 o 
   8   7  10        1.70       -0.95      5.90 o 
 -10   8  10       10.85        6.12      8.14 o 
  -9   8  10       19.97       12.49      7.72 o 
  -8   8  10       53.29       44.28     13.99 o 
  -7   8  10        8.69        7.20      6.05 o 
  -6   8  10       49.61       45.33      7.57 o 
  -5   8  10       15.99       13.20      4.39 o 
  -4   8  10      127.14      104.50     13.69 o 
  -3   8  10        7.17        8.73      3.46 o 
  -2   8  10       75.72       46.15      5.23 o 
  -1   8  10       60.19       84.32      7.08 o 
   0   8  10       36.35       30.10      8.99 o 
   1   8  10       24.19       34.56      7.32 o 
   2   8  10        6.22        4.81      1.62 o 
   3   8  10        7.77       12.32      2.96 o 
   4   8  10       44.21       59.73      6.71 o 
   5   8  10       36.26       35.25     11.62 o 
   6   8  10        0.54       -0.43      2.20 o 
   7   8  10        4.34        2.69      6.42 o 
  -9   9  10       11.06        0.89      7.25 o 
  -8   9  10       24.11       23.66      8.49 o 
  -7   9  10        6.22        2.79      5.91 o 
  -6   9  10       23.62       20.59      5.76 o 
  -5   9  10       20.88       32.21      8.74 o 
  -4   9  10       10.17       12.56      4.65 o 
  -3   9  10       88.36       84.62      3.47 o 
  -2   9  10       77.32       65.78      6.22 o 
  -1   9  10      107.80       66.34      8.19 o 
   0   9  10      226.20      202.00     11.38 o 
   1   9  10       62.05       80.32     11.19 o 
   2   9  10        1.01       -1.01      2.23 o 
   3   9  10       15.67       22.51      2.65 o 
   4   9  10      111.49      111.95      5.33 o 
   5   9  10        8.20        0.46      3.00 o 
   6   9  10        0.60       -1.07      5.21 o 
   7   9  10        1.99        1.81      4.53 o 
  -9  10  10        0.11        2.25      6.73 o 
  -8  10  10        1.45        2.43      5.28 o 
  -7  10  10        9.07        9.02      6.51 o 
  -6  10  10        0.07       -2.09      4.91 o 
  -5  10  10        4.08        7.77      4.35 o 
  -4  10  10        0.69        1.17      4.05 o 
  -3  10  10       26.84       27.16      3.09 o 
  -2  10  10       18.63       16.58      2.11 o 
  -1  10  10        2.97        6.39      2.45 o 
   0  10  10        1.30        0.56      0.98 o 
   1  10  10        3.36        2.16      2.38 o 
   2  10  10        7.12        6.54      2.87 o 
   3  10  10        0.01        2.53      2.75 o 
   4  10  10       16.05        7.49      3.14 o 
   5  10  10        4.21        0.57      2.73 o 
   6  10  10        9.01        0.27      3.28 o 
   7  10  10        0.02        5.19      7.54 o 
  -8  11  10        7.58       10.65      9.34 o 
  -7  11  10        8.70        1.67      6.08 o 
  -6  11  10        0.69        0.10      3.93 o 
  -5  11  10       28.44       18.01      4.90 o 
  -4  11  10       30.29       45.25      4.58 o 
  -3  11  10      148.03      190.59     11.96 o 
  -2  11  10       50.94       42.46      3.21 o 
  -1  11  10       55.98       49.58      5.45 o 
   0  11  10        8.28        5.44      1.55 o 
   1  11  10        2.19        1.82      1.30 o 
   2  11  10        6.99       -0.17      2.72 o 
   3  11  10       10.77        7.41      2.15 o 
   4  11  10        2.72        2.25      3.52 o 
   5  11  10        1.61       -0.27      2.86 o 
   6  11  10        1.76       -0.75      8.65 o 
  -7  12  10        0.18        0.76      5.53 o 
  -6  12  10        6.02        0.35      4.08 o 
  -5  12  10       12.16        5.01      4.04 o 
  -4  12  10        0.05       -1.49      3.11 o 
  -3  12  10        1.72       -2.55      2.55 o 
  -2  12  10       76.53       67.11      5.62 o 
  -1  12  10       16.53       15.23      2.91 o 
   0  12  10        2.46        3.53      1.87 o 
   1  12  10        0.23        2.80      1.66 o 
   2  12  10        8.45        3.67      2.36 o 
   3  12  10        3.25        1.22      6.38 o 
   4  12  10       13.97        1.97      7.68 o 
   5  12  10        5.20       -0.10      7.89 o 
  -7  13  10        5.68        0.88      8.25 o 
  -6  13  10       12.12        9.65      5.44 o 
  -5  13  10        0.77        3.23      4.23 o 
  -4  13  10        0.35       -0.11      2.67 o 
  -3  13  10        4.46        4.41      2.66 o 
  -2  13  10       90.88       65.89     12.53 o 
  -1  13  10       24.96       10.49      3.57 o 
   0  13  10        0.09        1.06      7.11 o 
   1  13  10        8.22       -0.92      7.42 o 
   2  13  10        0.42        1.33      5.72 o 
   3  13  10        2.81        0.42      5.75 o 
   4  13  10        0.16        1.97      9.19 o 
  -6  14  10        6.54        6.13      5.29 o 
  -5  14  10        0.51        2.34      4.28 o 
  -4  14  10        1.75        1.40      2.82 o 
  -3  14  10        2.80       -0.28      3.60 o 
  -2  14  10       12.36        0.50      7.48 o 
  -1  14  10        9.23       -1.17      8.90 o 
   0  14  10       24.70       -0.76      7.44 o 
   1  14  10        0.98        1.14      8.03 o 
   2  14  10        3.57        0.39      7.29 o 
   3  14  10        0.30       -0.55      6.67 o 
  -4  15  10        3.77       -4.03     10.40 o 
  -3  15  10        0.15       -1.83     14.02 o 
  -2  15  10       20.38        0.32      7.36 o 
  -1  15  10        0.02        0.85      7.68 o 
   0  15  10        6.82        0.69      7.82 o 
   1  15  10        9.01        1.46      7.34 o 
   2  15  10        0.09        0.29      6.60 o 
  -1  16  10        0.75       -1.06     10.41 o 
  -9   0  11       41.65       20.87     19.14 o 
  -7   0  11        4.29       10.09      7.54 o 
  -5   0  11      316.34      354.71     10.90 o 
  -3   0  11       12.48       24.38      5.06 o 
  -1   0  11     1171.79     1049.09     13.48 o 
   1   0  11      506.79      516.28      8.20 o 
   3   0  11      119.65      125.77      7.06 o 
   5   0  11       61.65       63.38      8.88 o 
   7   0  11       60.61       81.43      8.28 o 
 -11   1  11        1.60        1.54      7.56 o 
 -10   1  11        1.85        0.62      7.66 o 
  -9   1  11        9.46       -0.45      5.59 o 
  -8   1  11       50.19       52.74      7.42 o 
  -7   1  11        1.84       -1.44      4.54 o 
  -6   1  11       13.46        8.51      4.55 o 
  -5   1  11        7.86       13.22      4.07 o 
  -4   1  11      183.01      204.32      5.46 o 
  -3   1  11      118.09      128.32      5.66 o 
  -2   1  11      693.98      656.36     12.85 o 
  -1   1  11       19.24       15.55      1.96 o 
   0   1  11        0.79        1.43      2.47 o 
   1   1  11        9.94        9.58      2.34 o 
   2   1  11      184.71      198.84      5.07 o 
   3   1  11      112.04      119.71      4.79 o 
   4   1  11       85.54       90.53      4.64 o 
   5   1  11       89.42       98.81      7.63 o 
   6   1  11        0.54        1.46      3.93 o 
   7   1  11        7.61        5.89      4.87 o 
   8   1  11        1.94       10.03      5.70 o 
 -11   2  11        5.69        0.17     11.52 o 
 -10   2  11       21.49        0.58      7.58 o 
  -9   2  11       22.63        1.21      9.56 o 
  -8   2  11       69.29       79.51      8.50 o 
  -7   2  11       19.91       15.64      5.99 o 
  -6   2  11      109.90      106.68      6.89 o 
  -5   2  11       32.40       50.63      5.55 o 
  -4   2  11       84.07       93.36      4.97 o 
  -3   2  11       46.06       51.32      3.29 o 
  -2   2  11      646.96      643.57      7.58 o 
  -1   2  11      179.45      170.84      3.51 o 
   0   2  11      319.29      323.36      4.77 o 
   1   2  11      328.26      310.22      4.58 o 
   2   2  11       72.85       77.66      3.31 o 
   3   2  11        4.25        5.87      3.80 o 
   4   2  11      429.31      451.42      8.12 o 
   5   2  11      260.00      257.40     10.93 o 
   6   2  11       12.15       18.55      4.89 o 
   7   2  11       37.46       49.51      9.19 o 
   8   2  11       13.72       14.41      6.26 o 
 -11   3  11        0.09        0.02      6.89 o 
 -10   3  11        4.49        0.21      5.83 o 
  -9   3  11        1.09       -0.20      5.48 o 
  -8   3  11      221.02      246.47     12.79 o 
  -7   3  11       54.07       47.71      7.42 o 
  -6   3  11        2.82        1.37      5.28 o 
  -5   3  11        4.56        6.20      3.91 o 
  -4   3  11      283.93      276.51      6.74 o 
  -3   3  11       51.06       57.60      3.40 o 
  -2   3  11      823.53      768.36      8.01 o 
  -1   3  11      292.14      260.58      5.02 o 
   0   3  11      594.90      609.10     14.21 o 
   1   3  11      753.20      817.67     11.43 o 
   2   3  11      168.57      182.83      4.47 o 
   3   3  11        0.88        2.35      2.12 o 
   4   3  11      821.64      859.18     16.77 o 
   5   3  11      377.73      377.70      8.92 o 
   6   3  11        0.27        2.25      3.77 o 
   7   3  11        0.47        0.98      4.58 o 
   8   3  11        1.49        3.71      5.98 o 
 -11   4  11        0.00        0.05      6.99 o 
 -10   4  11        0.16       -0.14     10.42 o 
  -9   4  11       13.84        3.05      6.50 o 
  -8   4  11      394.22      477.94     12.87 o 
  -7   4  11      213.26      216.70      8.78 o 
  -6   4  11        1.90       -1.71      4.06 o 
  -5   4  11       17.20       11.23      3.94 o 
  -4   4  11      424.24      428.73     10.76 o 
  -3   4  11      166.15      188.95      6.23 o 
  -2   4  11       66.72       49.32      3.56 o 
  -1   4  11        0.66        3.15      4.34 o 
   0   4  11     1148.66     1182.88     20.36 o 
   1   4  11       87.62       87.24      3.69 o 
   2   4  11       21.43       26.41      2.69 o 
   3   4  11       26.69       33.22      3.55 o 
   4   4  11      452.04      509.22     10.21 o 
   5   4  11       59.24       61.34      4.43 o 
   6   4  11        1.13       -0.24      3.44 o 
   7   4  11        0.25        0.21      4.24 o 
   8   4  11        7.03        4.26      5.39 o 
 -10   5  11        3.10       -2.02      8.28 o 
  -9   5  11       27.22        3.84      8.26 o 
  -8   5  11       41.33       32.74      7.81 o 
  -7   5  11        7.42        2.76      5.93 o 
  -6   5  11        6.86        3.94      4.38 o 
  -5   5  11        2.27        3.51      4.06 o 
  -4   5  11      100.08      114.96      5.40 o 
  -3   5  11       11.46       12.20      3.47 o 
  -2   5  11        0.00        0.89      1.91 o 
  -1   5  11       27.20       16.87      4.74 o 
   0   5  11        5.16        0.29      3.52 o 
   1   5  11        1.84       -0.36      2.19 o 
   2   5  11       17.84       26.57      2.91 o 
   3   5  11      111.84      111.98      3.23 o 
   4   5  11      106.46       99.10      7.08 o 
   5   5  11       11.26       11.76      4.26 o 
   6   5  11       14.20       11.24      4.69 o 
   7   5  11        7.85       16.34      6.99 o 
   8   5  11       21.49       28.94      6.76 o 
 -10   6  11        0.30       -1.95      8.86 o 
  -9   6  11       14.33        2.86      6.91 o 
  -8   6  11      218.48      240.90     13.48 o 
  -7   6  11       46.42       55.90      7.68 o 
  -6   6  11        0.02        0.43      3.93 o 
  -5   6  11        8.65       10.93      4.52 o 
  -4   6  11      197.67      216.31      9.67 o 
  -3   6  11      153.60      157.17      4.34 o 
  -2   6  11      264.51      272.28     15.21 o 
  -1   6  11      202.09      215.97      8.00 o 
   0   6  11      205.40      174.40     11.28 o 
   1   6  11       76.13       75.33      7.46 o 
   2   6  11      391.54      325.91      8.29 o 
   3   6  11        1.86        2.21      1.76 o 
   4   6  11       12.71       15.52      2.78 o 
   5   6  11       59.62       65.69      4.46 o 
   6   6  11        0.74        1.73      3.30 o 
   7   6  11        1.82        1.28      3.43 o 
   8   6  11        0.03       -3.93      4.34 o 
 -10   7  11        4.07        0.69      7.34 o 
  -9   7  11       18.58        9.48      7.39 o 
  -8   7  11       12.08       10.68      9.06 o 
  -7   7  11        0.60       -0.16      4.36 o 
  -6   7  11        3.63       12.79      5.47 o 
  -5   7  11        5.36        2.01      4.28 o 
  -4   7  11       92.24       78.27      8.83 o 
  -3   7  11        4.02        2.17      2.91 o 
  -2   7  11      111.69       81.84      4.06 o 
  -1   7  11        0.96        1.47      1.51 o 
   0   7  11       83.09       99.13     10.36 o 
   1   7  11        4.79        0.53      4.49 o 
   2   7  11        6.86       -0.45      6.45 o 
   3   7  11       44.33       33.74      3.33 o 
   4   7  11       21.55       27.89      2.40 o 
   5   7  11        4.80        8.85      5.98 o 
   6   7  11        4.56        2.84      4.31 o 
   7   7  11        5.09       -1.08      5.11 o 
  -9   8  11        2.48       -2.60      7.52 o 
  -8   8  11       30.84       16.09      7.13 o 
  -7   8  11        5.11        5.69      6.23 o 
  -6   8  11        2.62        2.38      5.83 o 
  -5   8  11        0.32       -0.54      3.43 o 
  -4   8  11       37.89       28.38      5.41 o 
  -3   8  11        0.04       -0.21      3.56 o 
  -2   8  11      122.72      134.60      9.20 o 
  -1   8  11      290.42      267.13     12.01 o 
   0   8  11      111.94      127.22     13.10 o 
   1   8  11       77.56       76.02      7.77 o 
   2   8  11        1.06       -4.69      5.59 o 
   3   8  11       95.88      112.77      3.36 o 
   4   8  11        1.48        0.11      2.37 o 
   5   8  11       12.86        4.94      2.00 o 
   6   8  11       47.93       64.66     15.77 o 
   7   8  11       13.44        4.19      6.50 o 
  -9   9  11        0.04        0.28      5.56 o 
  -8   9  11        6.96        5.66      6.81 o 
  -7   9  11        0.20       -1.21      4.77 o 
  -6   9  11       30.25       20.64      5.54 o 
  -5   9  11       65.42       87.12     11.34 o 
  -4   9  11        0.84       -5.45      5.45 o 
  -3   9  11        6.29        4.65      2.66 o 
  -2   9  11      458.81      483.88     18.75 o 
  -1   9  11        6.48       12.45     10.91 o 
   0   9  11      136.50      159.45     11.30 o 
   1   9  11       75.25       77.07     10.50 o 
   2   9  11       47.60       45.15      7.99 o 
   3   9  11       79.77       85.07      4.82 o 
   4   9  11        2.85        0.58      3.05 o 
   5   9  11        1.93        0.23      2.99 o 
   6   9  11       44.52       36.41     16.04 o 
   7   9  11        2.84        1.58      4.75 o 
  -9  10  11        5.70        1.18      5.76 o 
  -8  10  11        0.43        3.85      6.19 o 
  -7  10  11        0.01        4.22      5.51 o 
  -6  10  11        3.15        1.19      7.50 o 
  -5  10  11        0.70        1.22      3.67 o 
  -4  10  11       69.56       86.12      7.22 o 
  -3  10  11       11.61        8.45      3.00 o 
  -2  10  11       84.17       61.27      7.57 o 
  -1  10  11      255.69      274.04     18.04 o 
   0  10  11       33.49       39.77     11.27 o 
   1  10  11       17.66       22.11      7.19 o 
   2  10  11       13.93       12.68      6.72 o 
   3  10  11       15.62        9.59      3.06 o 
   4  10  11       16.11        7.83      2.97 o 
   5  10  11        0.92       -0.89      4.83 o 
   6  10  11        5.45        1.53      7.99 o 
  -8  11  11        0.21        2.02      6.20 o 
  -7  11  11        0.40        4.60      7.24 o 
  -6  11  11        2.98       -1.86      4.62 o 
  -5  11  11       32.37       20.51      9.00 o 
  -4  11  11        0.00       -1.88      2.83 o 
  -3  11  11        7.06        4.16      4.18 o 
  -2  11  11       38.86       32.02      2.92 o 
  -1  11  11        4.05        1.31      1.15 o 
   0  11  11       25.23       19.29     10.43 o 
   1  11  11       25.54       23.65      9.13 o 
   2  11  11       11.05       -0.07      5.94 o 
   3  11  11        0.05       -0.04      4.88 o 
   4  11  11        4.61        0.05      7.20 o 
   5  11  11        4.03       -1.10      8.57 o 
   6  11  11        2.61       -2.13     11.51 o 
  -7  12  11        1.17        1.31      5.98 o 
  -6  12  11        0.56       -0.48      5.08 o 
  -5  12  11        0.37        1.75      3.58 o 
  -4  12  11        4.33        0.53      2.49 o 
  -3  12  11        1.26       -1.74      2.25 o 
  -2  12  11       80.60       53.75     15.51 o 
  -1  12  11       24.31       14.61      7.82 o 
   0  12  11        0.95        1.53      7.49 o 
   1  12  11        8.58       -3.78     10.05 o 
   2  12  11       17.26        0.86      5.62 o 
   3  12  11        0.28       -1.10      5.89 o 
   4  12  11        4.89        1.43      8.84 o 
   5  12  11        8.39        0.16      8.76 o 
  -6  13  11        2.35        3.54      4.97 o 
  -5  13  11        9.18        5.70      4.43 o 
  -4  13  11        6.66        3.81      3.58 o 
  -3  13  11        0.26        5.50      3.06 o 
  -2  13  11        0.90       -0.93     12.08 o 
  -1  13  11       11.45        0.23      6.88 o 
   0  13  11        5.69        0.51      7.22 o 
   1  13  11        1.03        0.01      5.66 o 
   2  13  11        4.32        0.95      5.87 o 
   3  13  11        2.98       -0.68      6.67 o 
   4  13  11        0.11        0.42      8.44 o 
  -5  14  11        4.29        1.38      3.33 o 
  -4  14  11        0.61       -0.83     10.99 o 
  -3  14  11       12.20        9.05     11.02 o 
  -2  14  11       24.38       -0.04      6.74 o 
  -1  14  11        2.82       -0.11      7.68 o 
   0  14  11        0.48       -2.49      9.62 o 
   1  14  11        1.27        1.28      8.24 o 
   2  14  11        1.58        1.51     10.17 o 
   3  14  11        8.92        1.58      7.07 o 
  -4  15  11        0.20        0.78      9.47 o 
  -3  15  11       14.08       -1.31     14.62 o 
  -2  15  11        1.08        0.55      7.77 o 
  -1  15  11        0.31       -0.24      7.22 o 
   0  15  11        0.24       -0.92      8.39 o 
   1  15  11       10.15        1.05      7.37 o 
 -10   0  12       15.69       -0.69     13.83 o 
  -8   0  12        0.00       -7.64      8.42 o 
  -6   0  12       18.62       24.03      7.23 o 
  -4   0  12      451.95      453.76     11.32 o 
  -2   0  12      234.67      220.47     20.30 o 
   0   0  12      112.35      111.55     11.19 o 
   2   0  12       70.06       60.21      6.29 o 
   4   0  12       45.21       60.38      7.27 o 
   6   0  12        7.84       15.92      7.41 o 
   8   0  12        0.67       -0.19      5.45 o 
 -11   1  12        5.23        1.61     10.50 o 
 -10   1  12        0.05        1.12      6.60 o 
  -9   1  12        3.69        0.71      6.78 o 
  -8   1  12        0.21        4.08      5.99 o 
  -7   1  12       66.79       79.97      7.28 o 
  -6   1  12        9.40       13.92      5.16 o 
  -5   1  12        6.27        6.52      4.43 o 
  -4   1  12       17.13       12.41      3.74 o 
  -3   1  12        2.53        2.83      2.74 o 
  -2   1  12       96.49      112.18      5.23 o 
  -1   1  12      423.03      444.26      5.39 o 
   0   1  12        2.07        1.15      1.90 o 
   1   1  12       20.18       16.01      2.12 o 
   2   1  12        4.46        5.01      2.38 o 
   3   1  12        0.03        1.19      2.43 o 
   4   1  12       63.22       65.91      5.26 o 
   5   1  12        6.65        6.54      4.78 o 
   6   1  12       28.56       38.47      5.93 o 
   7   1  12        6.23        9.98      6.12 o 
   8   1  12       17.60        9.11      6.19 o 
 -11   2  12        0.75        1.59      8.76 o 
 -10   2  12        0.59       -0.34      6.08 o 
  -9   2  12        4.77        2.05      6.19 o 
  -8   2  12       11.38        9.21      6.82 o 
  -7   2  12       49.36       65.89      6.59 o 
  -6   2  12      223.87      236.29      7.79 o 
  -5   2  12        8.79       21.55      4.55 o 
  -4   2  12       22.23       26.51      3.63 o 
  -3   2  12      112.60       96.81      5.54 o 
  -2   2  12      220.47      230.15      4.85 o 
  -1   2  12      323.27      296.84      5.50 o 
   0   2  12        3.46        4.06      1.66 o 
   1   2  12       27.31       24.05      2.13 o 
   2   2  12      171.38      183.69      4.02 o 
   3   2  12        1.14       -1.51      3.57 o 
   4   2  12        3.29       -2.25      3.55 o 
   5   2  12       13.11        9.02      4.96 o 
   6   2  12        0.24        1.41      4.47 o 
   7   2  12        2.28       -2.78      5.13 o 
   8   2  12        7.49        6.58      6.15 o 
 -11   3  12        0.12       -0.09      8.61 o 
 -10   3  12        0.01        2.11      9.12 o 
  -9   3  12       19.70        0.37      6.01 o 
  -8   3  12       37.58       34.71      8.02 o 
  -7   3  12      127.55      132.61      8.19 o 
  -6   3  12        8.13       13.59      6.10 o 
  -5   3  12        7.48        1.26      3.40 o 
  -4   3  12       82.91      130.46      5.76 o 
  -3   3  12      473.19      506.20      8.17 o 
  -2   3  12        0.75        0.51      1.44 o 
  -1   3  12      133.43      162.48      3.52 o 
   0   3  12       37.71       36.15      1.67 o 
   1   3  12       13.28        9.63      1.83 o 
   2   3  12       61.82       62.21      4.20 o 
   3   3  12       29.57       37.93      3.54 o 
   4   3  12        2.74        4.30      3.61 o 
   5   3  12        0.44        1.77      4.08 o 
   6   3  12        0.56       -2.22      3.73 o 
   7   3  12        7.69        6.35      5.11 o 
   8   3  12        1.70       -1.45      4.71 o 
 -10   4  12        3.35        0.06      6.15 o 
  -9   4  12       22.43       10.92     10.03 o 
  -8   4  12       11.14       21.75     12.65 o 
  -7   4  12      148.76      165.97      8.75 o 
  -6   4  12       58.33       61.50      6.12 o 
  -5   4  12      225.45      253.09      7.64 o 
  -4   4  12       57.80       78.88      4.95 o 
  -3   4  12      273.93      272.20      5.80 o 
  -2   4  12        5.56        8.93      1.62 o 
  -1   4  12       20.41       15.01      3.16 o 
   0   4  12      149.36      135.67      6.28 o 
   1   4  12       48.94       41.52      3.73 o 
   2   4  12        2.49       -2.81      2.81 o 
   3   4  12       61.86       70.18      3.85 o 
   4   4  12       14.37        9.75      3.47 o 
   5   4  12       52.11       72.79      5.55 o 
   6   4  12       25.77       20.54      5.06 o 
   7   4  12        0.18        1.21      5.46 o 
   8   4  12        0.52        2.97      5.24 o 
 -10   5  12        0.78       -1.88      7.72 o 
  -9   5  12        6.06        9.05      6.88 o 
  -8   5  12       58.80       37.72      8.96 o 
  -7   5  12       55.07       57.70      6.72 o 
  -6   5  12       97.81      107.31      6.86 o 
  -5   5  12        2.00       -4.60      4.60 o 
  -4   5  12       19.43       19.13      4.62 o 
  -3   5  12        1.64        2.93      2.86 o 
  -2   5  12       14.13        5.81      1.04 o 
  -1   5  12       27.20       23.46      3.85 o 
   0   5  12       13.56       19.82      5.59 o 
   1   5  12      107.50      103.62      4.99 o 
   2   5  12      143.40      112.88      5.54 o 
   3   5  12      286.09      302.48      6.03 o 
   4   5  12       10.96       11.45      3.33 o 
   5   5  12       29.63       31.40      4.96 o 
   6   5  12        0.73        5.40      5.07 o 
   7   5  12        3.27        3.56      4.27 o 
   8   5  12        1.18        3.85      5.85 o 
 -10   6  12        3.78        1.11      6.79 o 
  -9   6  12        0.29       -0.40      6.08 o 
  -8   6  12       29.56       24.49      8.80 o 
  -7   6  12        1.79       10.69      7.97 o 
  -6   6  12        0.00        5.46      6.33 o 
  -5   6  12       11.37       13.52      4.10 o 
  -4   6  12       89.58       80.76      6.11 o 
  -3   6  12       14.55       12.74      2.54 o 
  -2   6  12       21.62       24.41      6.38 o 
  -1   6  12       14.61       18.15      3.53 o 
   0   6  12       15.19       18.71      2.94 o 
   1   6  12      151.41      174.85     10.23 o 
   2   6  12      104.26       84.09      7.77 o 
   3   6  12        3.94        6.04      2.27 o 
   4   6  12       15.42       24.73      3.15 o 
   5   6  12       10.22        2.43      2.69 o 
   6   6  12        0.05        3.40      3.18 o 
   7   6  12        6.21        6.10      4.05 o 
 -10   7  12        2.21        1.78      7.73 o 
  -9   7  12       15.69        9.70      7.25 o 
  -8   7  12       38.76       34.57     10.90 o 
  -7   7  12        1.67        2.49      5.22 o 
  -6   7  12        0.19        0.34      3.76 o 
  -5   7  12        7.17        8.78      4.54 o 
  -4   7  12       90.65       99.25      5.16 o 
  -3   7  12        0.94        0.92      1.89 o 
  -2   7  12        5.61       16.43      6.56 o 
  -1   7  12       45.70       41.78      4.32 o 
   0   7  12        0.08       -3.41      6.36 o 
   1   7  12       61.37       46.62      7.12 o 
   2   7  12      115.88      124.89      8.17 o 
   3   7  12       92.35       92.16      4.40 o 
   4   7  12       63.40       51.07      5.46 o 
   5   7  12        6.45        2.06      2.52 o 
   6   7  12        9.79        2.88      4.31 o 
   7   7  12        2.64       -3.60      7.20 o 
  -9   8  12        0.25        5.15      7.41 o 
  -8   8  12        2.94       -2.83      6.93 o 
  -7   8  12        5.07        2.47      5.73 o 
  -6   8  12       17.93       29.93      6.75 o 
  -5   8  12       47.73       44.78      5.26 o 
  -4   8  12        0.91       -0.59      3.90 o 
  -3   8  12       67.34       64.01      5.30 o 
  -2   8  12      122.57      153.84      8.80 o 
  -1   8  12       83.96       86.09     15.33 o 
   0   8  12       84.54      121.63     16.76 o 
   1   8  12       41.44       54.91      8.47 o 
   2   8  12        6.90        7.75      5.94 o 
   3   8  12       11.00       16.41      1.66 o 
   4   8  12       82.48       89.76     11.35 o 
   5   8  12       15.30        6.08      5.28 o 
   6   8  12       10.61        3.20      3.86 o 
   7   8  12       16.27        7.82      6.93 o 
  -9   9  12       45.11       18.27     11.64 o 
  -8   9  12        0.12        0.78      5.81 o 
  -7   9  12        5.89        4.96      5.60 o 
  -6   9  12      181.55      177.17     18.13 o 
  -5   9  12        5.21        5.06      5.79 o 
  -4   9  12      143.29      142.96     14.96 o 
  -3   9  12        1.95        1.36      2.73 o 
  -2   9  12      588.18      648.07     28.32 o 
  -1   9  12      226.25      248.17     15.20 o 
   0   9  12      149.84      169.82     11.62 o 
   1   9  12       14.94       19.91      8.14 o 
   2   9  12       63.87       46.31      7.67 o 
   3   9  12      199.59      185.93     13.08 o 
   4   9  12        1.26        2.29      2.13 o 
   5   9  12        0.47        4.98      4.17 o 
   6   9  12       19.75        8.44      9.13 o 
  -8  10  12        0.22        1.99      6.27 o 
  -7  10  12        6.94        3.37      8.40 o 
  -6  10  12       47.73       36.93     18.65 o 
  -5  10  12      134.42      123.28     11.65 o 
  -4  10  12        8.67        8.16      3.61 o 
  -3  10  12       43.99       35.52      3.56 o 
  -2  10  12      198.58      220.70     15.10 o 
  -1  10  12      114.38      110.94     13.57 o 
   0  10  12       31.38       17.70     13.31 o 
   1  10  12       58.34       60.32     10.43 o 
   2  10  12       24.06       13.23      7.65 o 
   3  10  12       15.29        2.22      6.57 o 
   4  10  12        8.36        0.79      6.02 o 
   5  10  12        0.21       -0.36      8.66 o 
   6  10  12        0.02       -0.25      7.57 o 
  -8  11  12        1.37        1.16      5.90 o 
  -7  11  12        0.04       11.45      6.24 o 
  -6  11  12       14.31        7.88      5.05 o 
  -5  11  12        5.87        3.12      4.17 o 
  -4  11  12        7.01        2.66      3.15 o 
  -3  11  12       11.54        6.34      2.19 o 
  -2  11  12      136.84      148.86     11.93 o 
  -1  11  12        0.39       -3.23      7.92 o 
   0  11  12        3.27       -0.94      8.11 o 
   1  11  12        4.94       -2.32      9.25 o 
   2  11  12       51.68        1.92      7.37 o 
   3  11  12       16.15        0.02      6.51 o 
   4  11  12        1.67       -2.55      7.84 o 
   5  11  12       10.85       -1.55      9.10 o 
  -7  12  12        2.00        6.80      6.45 o 
  -6  12  12        0.23        0.52      4.50 o 
  -5  12  12        2.53        2.42      3.35 o 
  -4  12  12       25.74        6.48      5.18 o 
  -3  12  12       23.14       21.90      5.24 o 
  -2  12  12       18.56       -1.45      7.83 o 
  -1  12  12       15.06       -0.12      6.92 o 
   0  12  12        5.57       -0.47      7.02 o 
   1  12  12        1.22       -0.50      9.02 o 
   2  12  12        1.49        0.62      5.62 o 
   3  12  12        4.13        1.33      6.95 o 
   4  12  12        8.46       -0.76      7.62 o 
  -6  13  12        2.70        0.74      4.36 o 
  -5  13  12        0.93       -0.12      3.02 o 
  -4  13  12       17.76        8.19      7.57 o 
  -3  13  12       11.58        5.72      8.98 o 
  -2  13  12       26.17        0.07     11.57 o 
  -1  13  12       23.79       -1.34      8.20 o 
   0  13  12       16.25        2.51      8.44 o 
   1  13  12        3.11       -0.52      6.44 o 
   2  13  12       15.32        2.45      7.67 o 
   3  13  12        7.31        1.13      7.42 o 
   4  13  12        4.16       -1.87      8.63 o 
  -5  14  12        0.73       -2.56     10.51 o 
  -4  14  12        0.18        4.53     10.77 o 
  -3  14  12       52.11        0.02     11.57 o 
  -2  14  12       12.04       -0.91     13.47 o 
  -1  14  12        0.19        1.05      9.43 o 
   0  14  12       28.88       -0.04      8.20 o 
   1  14  12        0.54        1.12      8.05 o 
   2  14  12        0.20       -0.81      8.27 o 
  -3  15  12        1.98       -1.74     15.01 o 
  -2  15  12        1.80       -0.94      8.22 o 
  -1  15  12        3.85       -0.05      7.14 o 
   0  15  12        5.38        0.08      7.21 o 
   1  15  12       32.42        0.69      7.58 o 
 -11   0  13        3.82       -1.48      9.99 o 
  -9   0  13        1.39       -1.48     10.08 o 
  -7   0  13       34.46       37.10      8.75 o 
  -5   0  13      503.74      442.72     13.97 o 
  -3   0  13     1297.55     1413.06     20.56 o 
  -1   0  13      695.03      785.11     14.51 o 
   1   0  13      353.41      301.18     20.96 o 
   3   0  13       73.71       77.77      6.28 o 
   5   0  13       28.88       25.48      7.26 o 
   7   0  13        1.45        0.72      6.64 o 
 -11   1  13        0.46        0.66      8.65 o 
 -10   1  13        6.72       -0.15      5.73 o 
  -9   1  13       20.75        1.63      6.07 o 
  -8   1  13        2.65        1.98      5.83 o 
  -7   1  13       14.05       25.70      7.18 o 
  -6   1  13       39.92       49.08      6.05 o 
  -5   1  13        0.23       -0.50      3.52 o 
  -4   1  13      239.83      230.27      6.56 o 
  -3   1  13       13.35       10.82      3.68 o 
  -2   1  13      102.90      104.95      3.75 o 
  -1   1  13      458.11      452.33      8.61 o 
   0   1  13      256.73      235.35      4.68 o 
   1   1  13       80.82       87.71      4.82 o 
   2   1  13       37.10       39.22      2.93 o 
   3   1  13       62.70       60.52      4.37 o 
   4   1  13       53.52       64.69      6.67 o 
   5   1  13        0.00       -5.65      5.65 o 
   6   1  13       86.11       99.45      8.24 o 
   7   1  13        7.84       10.60      6.24 o 
   8   1  13        4.19        2.65      6.33 o 
 -11   2  13       11.83        0.93     10.56 o 
 -10   2  13        2.67        0.71      6.27 o 
  -9   2  13       77.54       89.94     17.30 o 
  -8   2  13       31.42       34.29      7.07 o 
  -7   2  13        4.40        1.65      5.18 o 
  -6   2  13       71.21       81.34      6.09 o 
  -5   2  13       27.01       48.58      5.39 o 
  -4   2  13        0.00        1.88      3.64 o 
  -3   2  13       17.27       15.23      3.24 o 
  -2   2  13      145.84      177.52      5.10 o 
  -1   2  13        0.92        0.24      1.84 o 
   0   2  13       15.06       13.37      1.73 o 
   1   2  13       76.38       68.53      3.14 o 
   2   2  13       33.63       29.61      2.38 o 
   3   2  13       15.73       22.00      4.46 o 
   4   2  13        4.35       -4.33      4.33 o 
   5   2  13       12.45       13.45      5.63 o 
   6   2  13        5.25       -3.55      4.84 o 
   7   2  13       16.88       14.78      5.25 o 
   8   2  13        0.70        5.25      5.22 o 
 -10   3  13       11.21        3.18      9.30 o 
  -9   3  13       33.37        7.95      9.07 o 
  -8   3  13       12.28        7.42      6.44 o 
  -7   3  13        0.48        0.69      4.41 o 
  -6   3  13       81.03       87.59      6.38 o 
  -5   3  13        5.57        4.81      5.15 o 
  -4   3  13        5.32        4.54      3.38 o 
  -3   3  13      345.06      321.74      5.74 o 
  -2   3  13      126.71      152.37      4.95 o 
  -1   3  13      171.78      187.87      3.89 o 
   0   3  13       82.46       75.30      5.44 o 
   1   3  13      111.15       92.45      2.86 o 
   2   3  13        0.00       -0.08      1.60 o 
   3   3  13       21.01       18.63      3.97 o 
   4   3  13      206.18      215.78      7.93 o 
   5   3  13        1.95       -3.75      4.02 o 
   6   3  13       22.80       12.86      5.61 o 
   7   3  13        0.32       -1.68      4.22 o 
   8   3  13        3.65       16.90      5.72 o 
 -10   4  13        0.29        2.15      7.33 o 
  -9   4  13       52.38       49.56     20.20 o 
  -8   4  13       17.62       10.09      6.16 o 
  -7   4  13        1.35       -0.52      4.74 o 
  -6   4  13       71.01       45.13      9.19 o 
  -5   4  13        0.19        0.90      3.46 o 
  -4   4  13        1.36        3.90      3.11 o 
  -3   4  13      227.44      283.05      5.92 o 
  -2   4  13       41.83       43.17      6.75 o 
  -1   4  13       24.53       30.65      4.14 o 
   0   4  13       57.04       83.90      5.04 o 
   1   4  13      189.35      196.54      5.82 o 
   2   4  13       69.36       63.87      4.40 o 
   3   4  13        1.40        0.43      2.34 o 
   4   4  13       92.53       83.53      4.68 o 
   5   4  13       33.30       34.38      4.97 o 
   6   4  13        4.79        2.96      4.70 o 
   7   4  13        0.38        2.68      6.05 o 
 -10   5  13        3.21        4.61      7.69 o 
  -9   5  13        1.87       -0.09      5.95 o 
  -8   5  13       36.51       33.87      9.79 o 
  -7   5  13        0.37        3.26      4.96 o 
  -6   5  13       15.14       24.42      5.05 o 
  -5   5  13       57.84       50.30      5.56 o 
  -4   5  13       13.58       10.19      3.06 o 
  -3   5  13      250.45      293.23      5.41 o 
  -2   5  13       10.88       10.92      1.19 o 
  -1   5  13       52.43       56.35      3.79 o 
   0   5  13        0.04       -0.61      2.24 o 
   1   5  13        7.24        5.31      3.61 o 
   2   5  13      114.73       81.00      5.67 o 
   3   5  13       56.91       53.48      3.95 o 
   4   5  13        0.45       -1.78      3.39 o 
   5   5  13       14.95        9.37      4.11 o 
   6   5  13        0.00        1.75      3.45 o 
   7   5  13        4.09        2.47      4.30 o 
 -10   6  13        2.57        4.78      7.95 o 
  -9   6  13        1.90       -0.55      5.56 o 
  -8   6  13        5.65        6.17      6.78 o 
  -7   6  13       22.70       22.32      6.78 o 
  -6   6  13       19.97       18.99      6.48 o 
  -5   6  13        0.05        0.23      2.83 o 
  -4   6  13       12.09       10.70      3.94 o 
  -3   6  13       34.47       24.12      4.21 o 
  -2   6  13       17.91       34.18      6.20 o 
  -1   6  13       26.90       19.99      4.26 o 
   0   6  13        9.30        2.76      2.78 o 
   1   6  13      222.47      234.72      9.78 o 
   2   6  13      148.98      156.52      7.62 o 
   3   6  13      227.65      252.80      7.96 o 
   4   6  13       96.81      101.49      3.71 o 
   5   6  13       16.39        9.52      5.58 o 
   6   6  13        2.30        3.42      3.16 o 
   7   6  13        0.00       -0.27      3.99 o 
 -10   7  13        0.82        5.61      7.59 o 
  -9   7  13       24.57        7.76      8.58 o 
  -8   7  13       27.04       30.81      8.83 o 
  -7   7  13        0.05        2.81      7.06 o 
  -6   7  13       10.24        6.39      4.51 o 
  -5   7  13       13.89        9.15      4.49 o 
  -4   7  13        0.03       -0.43      2.40 o 
  -3   7  13       25.40       12.13      5.29 o 
  -2   7  13        2.08        3.95      5.96 o 
  -1   7  13        0.20       -0.91      2.83 o 
   0   7  13      208.64      184.75     13.23 o 
   1   7  13       45.66       72.90      8.90 o 
   2   7  13       88.74       86.81      7.90 o 
   3   7  13       36.99       29.03      2.97 o 
   4   7  13      118.35      119.42      7.46 o 
   5   7  13        3.16        1.19      1.98 o 
   6   7  13        3.40       -2.59      5.27 o 
   7   7  13        9.55        2.96      6.06 o 
  -9   8  13       10.99        9.35     10.41 o 
  -8   8  13        0.53        5.55      6.56 o 
  -7   8  13        0.17       -2.65      4.93 o 
  -6   8  13        3.31        4.77      5.17 o 
  -5   8  13       22.90       20.19      4.91 o 
  -4   8  13        0.06       -1.04      3.42 o 
  -3   8  13        6.44        9.31      2.64 o 
  -2   8  13        9.07       14.73      7.49 o 
  -1   8  13        1.24        1.08      1.53 o 
   0   8  13       38.28       45.92      8.95 o 
   1   8  13       24.22       24.44      8.61 o 
   2   8  13       18.52       29.77      7.09 o 
   3   8  13       42.26        9.79      7.97 o 
   4   8  13       55.90       49.35     15.69 o 
   5   8  13       37.77       19.36     16.69 o 
   6   8  13       10.37        2.67      7.97 o 
  -9   9  13       25.60        9.80      8.53 o 
  -8   9  13        0.13       -1.96      5.57 o 
  -7   9  13        0.64        5.11      5.35 o 
  -6   9  13        0.56       -0.70      5.32 o 
  -5   9  13       48.83       43.40      7.57 o 
  -4   9  13        8.47        7.19      5.50 o 
  -3   9  13        5.80        7.76      2.54 o 
  -2   9  13       48.98       57.15      4.54 o 
  -1   9  13        6.77        6.75      9.63 o 
   0   9  13        3.05       10.48      7.95 o 
   1   9  13        2.73        9.55     10.16 o 
   2   9  13        1.65        7.25      6.45 o 
   3   9  13       38.62       -0.59      5.52 o 
   4   9  13        8.70        2.64      6.68 o 
   5   9  13        8.54       -0.89      9.50 o 
   6   9  13        7.88       15.41     13.22 o 
  -8  10  13        1.70        5.37      6.77 o 
  -7  10  13        0.58        3.13      8.28 o 
  -6  10  13       12.09        8.89      6.12 o 
  -5  10  13        1.89        2.69      6.25 o 
  -4  10  13        4.60        2.50      2.63 o 
  -3  10  13       21.75       14.41      2.76 o 
  -2  10  13        0.66        4.88      2.89 o 
  -1  10  13       37.34       34.60     10.01 o 
   0  10  13       10.13        5.71     13.24 o 
   1  10  13        9.30       12.82     11.08 o 
   2  10  13       38.28        1.41      5.73 o 
   3  10  13        5.36       -1.55      6.03 o 
   4  10  13        7.55       -0.60      6.19 o 
   5  10  13        1.15       -0.92      8.17 o 
  -8  11  13        1.43        6.73      7.58 o 
  -7  11  13        0.00       -2.00      5.46 o 
  -6  11  13        0.46       -0.03      4.33 o 
  -5  11  13       16.70        6.33      4.28 o 
  -4  11  13       10.25        6.75      2.94 o 
  -3  11  13        0.23        0.43      1.93 o 
  -2  11  13        0.21       -0.90      9.19 o 
  -1  11  13        0.06       -8.80      8.80 o 
   0  11  13        0.16       -1.30      7.50 o 
   1  11  13        0.68       -1.32      8.50 o 
   2  11  13        0.37       -0.70      5.52 o 
   3  11  13        5.26       -0.93      6.86 o 
   4  11  13        2.02       -0.51      7.29 o 
   5  11  13        0.61       -1.77     10.75 o 
  -7  12  13        0.16       -2.16      6.01 o 
  -6  12  13        2.55       -2.36      5.48 o 
  -5  12  13        1.65       -2.40      4.20 o 
  -4  12  13        4.96        0.62      3.32 o 
  -3  12  13        1.53        0.22      6.59 o 
  -2  12  13        1.18        0.20      7.15 o 
  -1  12  13        1.36        0.82      7.87 o 
   0  12  13        4.09        2.63      8.43 o 
   1  12  13        2.59        0.21      7.27 o 
   2  12  13        1.86        0.65      6.58 o 
   3  12  13        7.84       -1.05      6.56 o 
   4  12  13        0.18       -2.02      9.79 o 
  -6  13  13        0.61        3.10      6.01 o 
  -5  13  13        8.29        2.31      4.95 o 
  -4  13  13        0.46       -4.02     12.65 o 
  -3  13  13        0.35        0.29      7.51 o 
  -2  13  13        1.68        0.70     12.80 o 
  -1  13  13        1.98       -3.05      8.86 o 
   0  13  13        2.02        2.04      8.69 o 
   1  13  13        5.09        3.38      7.82 o 
   2  13  13        0.07        1.83      8.62 o 
   3  13  13        0.34        0.65      7.30 o 
  -4  14  13        0.01        8.85     11.67 o 
  -3  14  13        1.38        3.94     15.91 o 
  -2  14  13        0.00        0.10     11.94 o 
  -1  14  13        0.42       -1.31     10.17 o 
   0  14  13       13.40       -0.89     10.25 o 
   1  14  13        3.29       -0.33      8.02 o 
   2  14  13        1.67        0.48      7.43 o 
  -2  15  13        0.79        0.67      8.57 o 
  -1  15  13        1.17        0.04      7.64 o 
 -10   0  14       11.12        1.64      9.47 o 
  -8   0  14        7.23       11.39     10.63 o 
  -6   0  14      405.68      419.38     15.50 o 
  -4   0  14      713.02      702.34     16.03 o 
  -2   0  14      999.57     1113.14     15.06 o 
   0   0  14      243.02      227.82     16.17 o 
   2   0  14      167.17      149.36     10.67 o 
   4   0  14        0.95        0.51      5.00 o 
   6   0  14        9.69       11.29      8.96 o 
 -10   1  14        0.08       -0.09      6.05 o 
  -9   1  14       33.16        1.08      6.42 o 
  -8   1  14        0.28        0.54      6.06 o 
  -7   1  14        6.30        6.83      6.33 o 
  -6   1  14        4.91        7.06      6.18 o 
  -5   1  14      466.30      451.33      9.52 o 
  -4   1  14       15.02       14.53      4.41 o 
  -3   1  14      318.21      344.89      7.61 o 
  -2   1  14      274.59      299.25      5.70 o 
  -1   1  14        8.78        5.13      2.58 o 
   0   1  14       46.08       53.26      3.21 o 
   1   1  14       74.44       72.18      3.73 o 
   2   1  14       87.04       92.10      3.55 o 
   3   1  14        3.65        7.96      3.19 o 
   4   1  14        1.96        4.16      4.27 o 
   5   1  14       61.49       65.12     10.30 o 
   6   1  14        3.97       10.44      6.31 o 
   7   1  14        0.09        1.47      5.77 o 
 -10   2  14        1.03        1.67      7.81 o 
  -9   2  14       47.57       20.85     13.84 o 
  -8   2  14        1.50       -3.48      5.53 o 
  -7   2  14       18.47       21.97      6.40 o 
  -6   2  14       63.20       73.67      6.95 o 
  -5   2  14        0.11        2.24      3.78 o 
  -4   2  14      164.81      174.84      7.23 o 
  -3   2  14        2.85        2.58      2.49 o 
  -2   2  14        2.26        2.58      2.10 o 
  -1   2  14      183.79      209.51      5.77 o 
   0   2  14       12.07        9.32      2.22 o 
   1   2  14      232.48      218.78      8.84 o 
   2   2  14       14.56       12.24      2.42 o 
   3   2  14       81.34       89.02      4.76 o 
   4   2  14       63.72       89.82      8.09 o 
   5   2  14       19.91       11.95      6.28 o 
   6   2  14       53.96       77.32      9.21 o 
   7   2  14        0.93       -2.32      5.11 o 
 -10   3  14        0.02        0.49      7.27 o 
  -9   3  14       22.41       -2.43      6.79 o 
  -8   3  14        2.83        7.37      5.95 o 
  -7   3  14        2.60        9.51      7.51 o 
  -6   3  14       16.16       12.07      4.72 o 
  -5   3  14       58.99       62.27      5.27 o 
  -4   3  14       52.54       71.56      6.60 o 
  -3   3  14      284.66      321.58      6.88 o 
  -2   3  14       10.11       14.10      2.22 o 
  -1   3  14      100.37      102.79      3.13 o 
   0   3  14       68.97       66.34      3.76 o 
   1   3  14       36.73       29.61      2.22 o 
   2   3  14        1.87        0.83      2.47 o 
   3   3  14      234.27      259.94      6.61 o 
   4   3  14       60.00       82.38      6.50 o 
   5   3  14        0.85        4.69      4.44 o 
   6   3  14       32.03       19.02      5.57 o 
   7   3  14       10.76       10.93      6.34 o 
 -10   4  14        2.11       -3.18      6.91 o 
  -9   4  14       29.24        9.83      7.54 o 
  -8   4  14       40.75       28.62      8.40 o 
  -7   4  14        5.67        0.59      4.11 o 
  -6   4  14       10.84       21.57      6.35 o 
  -5   4  14      123.55      118.85      6.06 o 
  -4   4  14       71.47       77.55      4.55 o 
  -3   4  14        0.82        5.97      2.53 o 
  -2   4  14      178.03      202.58      4.47 o 
  -1   4  14        5.14        4.74      3.04 o 
   0   4  14        0.03        0.75      3.20 o 
   1   4  14       51.45       53.49      6.95 o 
   2   4  14        1.91        3.40      1.53 o 
   3   4  14        5.57        3.97      2.72 o 
   4   4  14       58.15       66.09      4.78 o 
   5   4  14       90.08      102.10      7.93 o 
   6   4  14        0.04       -4.80      5.66 o 
   7   4  14        7.96        5.12      4.71 o 
 -10   5  14        0.87        2.79      9.03 o 
  -9   5  14        4.15        5.45      7.86 o 
  -8   5  14        0.00        1.63      5.31 o 
  -7   5  14        0.27        1.27      4.96 o 
  -6   5  14        3.82        1.79      4.19 o 
  -5   5  14        7.43        7.01      3.81 o 
  -4   5  14       35.02       27.56      3.37 o 
  -3   5  14        3.55        5.16      2.10 o 
  -2   5  14        1.86       -2.93      4.70 o 
  -1   5  14        0.01        1.35      2.96 o 
   0   5  14        0.05        3.99      4.99 o 
   1   5  14       28.87       32.80      3.67 o 
   2   5  14        3.95       -0.07      1.24 o 
   3   5  14        0.34        2.17      2.46 o 
   4   5  14       95.46       98.15      6.59 o 
   5   5  14        4.15        1.97      3.68 o 
   6   5  14        2.40        4.76      4.15 o 
   7   5  14        0.08        0.98      3.84 o 
 -10   6  14        1.13        6.18      7.39 o 
  -9   6  14        5.62        1.41      6.61 o 
  -8   6  14        7.08        3.71      5.67 o 
  -7   6  14       30.44       16.33      5.84 o 
  -6   6  14       20.48       10.50      4.68 o 
  -5   6  14        3.82        5.72      4.21 o 
  -4   6  14       38.60       54.72      5.27 o 
  -3   6  14        2.66        3.69      1.50 o 
  -2   6  14        2.07        7.67      5.48 o 
  -1   6  14        3.65        6.23      4.18 o 
   0   6  14       99.32       81.88      9.96 o 
   1   6  14       49.68       42.83     10.39 o 
   2   6  14        9.00        7.48      5.21 o 
   3   6  14        4.25        2.32      1.59 o 
   4   6  14      123.93      135.11     11.83 o 
   5   6  14        1.63        2.75      3.45 o 
   6   6  14        0.69        0.57      2.72 o 
   7   6  14        2.97        2.73      4.46 o 
  -9   7  14        8.36        6.37      9.65 o 
  -8   7  14        6.36        7.14      8.66 o 
  -7   7  14       52.27       27.07      8.02 o 
  -6   7  14        3.31        3.25      4.73 o 
  -5   7  14       43.62       42.16      6.63 o 
  -4   7  14        2.91        0.95      2.22 o 
  -3   7  14      127.04       95.35      9.22 o 
  -2   7  14        6.16        6.40      6.58 o 
  -1   7  14        0.00       -1.29      3.13 o 
   0   7  14        9.63       10.11      9.00 o 
   1   7  14       38.62       34.37      8.57 o 
   2   7  14        4.50        7.60      7.47 o 
   3   7  14       12.82        4.44      6.68 o 
   4   7  14        0.49        2.59      2.46 o 
   5   7  14        3.44       -0.12      3.77 o 
   6   7  14        0.66        5.43      8.99 o 
  -9   8  14        0.16        0.25      7.18 o 
  -8   8  14        0.36       -2.66      6.15 o 
  -7   8  14       32.14       23.53      9.11 o 
  -6   8  14        7.59        9.31      5.37 o 
  -5   8  14       21.59       18.29      5.71 o 
  -4   8  14        2.89        0.37      2.76 o 
  -3   8  14       64.32       95.38     11.25 o 
  -2   8  14        0.00        3.56      5.93 o 
  -1   8  14        4.37        2.95      4.74 o 
   0   8  14       76.43       78.96     10.04 o 
   1   8  14        0.38       -1.91      6.92 o 
   2   8  14        3.27       -1.74      5.21 o 
   3   8  14       56.62       31.97     17.01 o 
   4   8  14        1.73       -3.54      6.18 o 
   5   8  14        3.45       -1.06      8.79 o 
   6   8  14        3.53       -2.05      7.88 o 
  -9   9  14        0.27       17.13      9.36 o 
  -8   9  14        2.60        3.40      7.13 o 
  -7   9  14        7.14        7.33      6.00 o 
  -6   9  14        7.83       12.69      4.97 o 
  -5   9  14        0.35        1.57      4.03 o 
  -4   9  14        2.83       -0.58      3.92 o 
  -3   9  14        7.51        8.83      7.86 o 
  -2   9  14       51.63       63.91      9.70 o 
  -1   9  14       12.58        6.06      8.11 o 
   0   9  14        9.30       10.40      8.48 o 
   1   9  14       10.83       -5.86     10.08 o 
   2   9  14        0.00        0.37      4.96 o 
   3   9  14      122.02      150.97      9.92 o 
   4   9  14        0.04        0.23      8.21 o 
   5   9  14        0.95       -3.83      8.16 o 
  -8  10  14        0.03        4.32      6.75 o 
  -7  10  14        0.64        0.09      5.52 o 
  -6  10  14        3.78        4.18      5.40 o 
  -5  10  14       15.59       12.10      6.74 o 
  -4  10  14        0.37        0.56      3.68 o 
  -3  10  14        3.08       -2.67      7.51 o 
  -2  10  14       13.05        6.15      5.05 o 
  -1  10  14        0.90        4.33      8.42 o 
   0  10  14        0.09        7.33     13.68 o 
   1  10  14        0.74       -2.39      9.35 o 
   2  10  14        1.50        1.63      6.25 o 
   3  10  14       37.06        1.28      6.30 o 
   4  10  14        7.03       -1.89      7.49 o 
   5  10  14        0.01        0.26      8.03 o 
  -7  11  14        3.16       -3.59      5.66 o 
  -6  11  14        4.11        1.16      3.88 o 
  -5  11  14        5.89        0.33      2.59 o 
  -4  11  14        3.63        0.51      4.83 o 
  -3  11  14        5.84        4.00      4.04 o 
  -2  11  14       34.49       26.77     22.38 o 
  -1  11  14        4.02        0.98      7.54 o 
   0  11  14        0.58        5.93      8.69 o 
   1  11  14        2.37      -11.06     14.13 o 
   2  11  14       12.15       -2.70      7.33 o 
   3  11  14       15.62        1.00      7.07 o 
   4  11  14        6.77       -0.07      6.37 o 
  -6  12  14        6.14        2.31      6.02 o 
  -5  12  14        0.45        0.59      5.33 o 
  -4  12  14        3.20        4.82      4.87 o 
  -3  12  14        6.40       -0.11      7.13 o 
  -2  12  14       26.72       -1.11      8.47 o 
  -1  12  14        4.10        3.11      8.66 o 
   0  12  14        6.63       -1.48      8.56 o 
   1  12  14        0.04       -1.97      8.26 o 
   2  12  14        5.48        1.49      7.44 o 
   3  12  14        3.01       -2.02      7.73 o 
  -5  13  14        0.12        1.24     10.16 o 
  -4  13  14        0.02       -0.42     10.79 o 
  -3  13  14        3.80       -3.68     10.41 o 
  -2  13  14        1.10        4.22     11.08 o 
  -1  13  14       11.09        1.03      9.80 o 
   0  13  14        2.35       -1.94      8.85 o 
   1  13  14        2.13        0.60      7.83 o 
   2  13  14        8.06       13.38     13.96 o 
  -4  14  14        3.10        5.58     11.58 o 
  -3  14  14       31.43       -0.32     14.41 o 
  -2  14  14        0.15        0.93     14.34 o 
  -1  14  14        6.88        1.56      9.09 o 
   0  14  14        3.34        0.62      8.72 o 
   1  14  14       10.22        2.01      8.36 o 
  -9   0  15        4.09       -0.98      8.02 o 
  -7   0  15        0.51        0.16      8.12 o 
  -5   0  15       79.66       69.81     12.33 o 
  -3   0  15       19.48       34.07      4.97 o 
  -1   0  15       27.12       15.26      4.44 o 
   1   0  15        8.15       18.31      4.67 o 
   3   0  15       73.12       80.02      8.45 o 
   5   0  15        0.12        2.75      8.20 o 
   7   0  15        0.03       -1.94      8.57 o 
 -10   1  15       11.13        4.26      8.53 o 
  -9   1  15        2.80       -2.63      6.68 o 
  -8   1  15        1.01        0.55      4.44 o 
  -7   1  15       13.35       18.18      6.71 o 
  -6   1  15      122.87      153.79      7.49 o 
  -5   1  15      147.55      173.11      7.01 o 
  -4   1  15        0.88        4.25      3.52 o 
  -3   1  15        0.31       -2.32      3.20 o 
  -2   1  15      182.11      216.13      5.36 o 
  -1   1  15      130.89      132.76      5.41 o 
   0   1  15       12.37        4.40      2.30 o 
   1   1  15        0.35        0.15      2.02 o 
   2   1  15        9.52        8.75      2.92 o 
   3   1  15        3.30        6.45      2.71 o 
   4   1  15       31.87       27.81      5.17 o 
   5   1  15        0.47        4.00      5.13 o 
   6   1  15        0.02        0.60      5.47 o 
   7   1  15        0.67       -1.10      5.61 o 
 -10   2  15        8.54       -0.08      6.43 o 
  -9   2  15       11.22        4.47      6.56 o 
  -8   2  15       29.41       31.11      7.55 o 
  -7   2  15        0.29       -4.30      5.01 o 
  -6   2  15       40.46       32.12      7.43 o 
  -5   2  15       30.42       32.23      5.12 o 
  -4   2  15       14.47       15.56      5.05 o 
  -3   2  15      327.03      376.41      6.82 o 
  -2   2  15       28.86       23.73      2.41 o 
  -1   2  15       10.63       20.81      3.70 o 
   0   2  15        3.90        2.06      2.45 o 
   1   2  15       42.50       42.25      2.92 o 
   2   2  15       12.93        7.08      2.67 o 
   3   2  15       87.52       83.64      4.54 o 
   4   2  15       13.27       11.14      5.82 o 
   5   2  15       20.61       25.74      7.57 o 
   6   2  15       14.40       14.74      6.70 o 
   7   2  15        3.26        6.29      6.41 o 
 -10   3  15        0.07        4.91      7.11 o 
  -9   3  15        5.11        8.49      7.29 o 
  -8   3  15        0.00       -0.94      5.08 o 
  -7   3  15        0.84       -1.53      5.11 o 
  -6   3  15       23.20       23.13      5.01 o 
  -5   3  15       19.63       35.60      4.55 o 
  -4   3  15        2.44        5.50      3.61 o 
  -3   3  15      241.61      272.54      6.95 o 
  -2   3  15      145.80      155.70      3.85 o 
  -1   3  15       81.30       83.41      2.99 o 
   0   3  15       48.65       32.51      1.93 o 
   1   3  15      122.83      110.62      4.74 o 
   2   3  15      158.05      141.55      6.15 o 
   3   3  15       58.18       57.09      5.30 o 
   4   3  15      109.67      118.03      8.44 o 
   5   3  15       45.83       54.26      5.79 o 
   6   3  15        0.19        0.28      4.02 o 
   7   3  15        1.24        1.57      6.39 o 
 -10   4  15        0.01        1.60      6.57 o 
  -9   4  15        0.00       -3.54      7.93 o 
  -8   4  15        0.35        3.63      6.60 o 
  -7   4  15        6.88       13.28      7.12 o 
  -6   4  15        0.12        1.63      4.33 o 
  -5   4  15       10.56        8.59      4.25 o 
  -4   4  15        1.54       -1.73      3.71 o 
  -3   4  15      559.55      575.93      8.64 o 
  -2   4  15       30.25       42.79      3.15 o 
  -1   4  15       57.92       60.91      5.05 o 
   0   4  15       17.21       23.04      5.22 o 
   1   4  15      462.68      454.52     19.00 o 
   2   4  15      114.78      108.88      7.91 o 
   3   4  15      231.94      234.46     11.70 o 
   4   4  15       26.56       18.13      4.53 o 
   5   4  15        2.61        4.84      6.08 o 
   6   4  15        0.00       -7.26      7.26 o 
   7   4  15        9.54        4.84      6.11 o 
 -10   5  15        2.15        2.97      6.78 o 
  -9   5  15        3.22        4.48      7.59 o 
  -8   5  15       30.03       23.53      7.17 o 
  -7   5  15       29.36       34.06      5.99 o 
  -6   5  15       17.34       15.15      4.71 o 
  -5   5  15       13.57       12.52      4.48 o 
  -4   5  15        6.76        6.50      2.99 o 
  -3   5  15       56.52       66.41      4.81 o 
  -2   5  15       41.10       41.00      7.23 o 
  -1   5  15       36.45       37.69      6.02 o 
   0   5  15       21.91       15.80      4.73 o 
   1   5  15      105.14      105.49      5.11 o 
   2   5  15       44.03       36.56      6.54 o 
   3   5  15       40.04       27.32      4.75 o 
   4   5  15       38.02       16.47      4.01 o 
   5   5  15       12.13        6.47      5.67 o 
   6   5  15        0.73        1.16      4.31 o 
  -9   6  15        2.44       -0.01     10.75 o 
  -8   6  15        0.53        6.92      6.52 o 
  -7   6  15        9.45        7.58      5.42 o 
  -6   6  15        2.79        3.08      4.35 o 
  -5   6  15        3.32        1.87      3.76 o 
  -4   6  15        6.77        2.57      2.89 o 
  -3   6  15       16.47       15.96      2.70 o 
  -2   6  15       10.00        6.94      7.28 o 
  -1   6  15        2.23        0.90      2.55 o 
   0   6  15        0.00       -0.68      3.06 o 
   1   6  15        8.11        9.16      7.24 o 
   2   6  15       52.59       53.80      8.26 o 
   3   6  15        0.41       -2.46      2.59 o 
   4   6  15       13.27        9.91      3.33 o 
   5   6  15        0.19        1.32      3.48 o 
   6   6  15        0.16       -3.18      7.56 o 
  -9   7  15       10.21        8.72      9.19 o 
  -8   7  15       22.22        5.97      6.52 o 
  -7   7  15        3.60        4.68      5.76 o 
  -6   7  15        2.17        4.35      4.29 o 
  -5   7  15        2.51        4.21      4.94 o 
  -4   7  15        1.45        0.86      2.31 o 
  -3   7  15       12.67       10.95      7.34 o 
  -2   7  15       14.13       14.96      6.45 o 
  -1   7  15       41.60       38.73      4.89 o 
   0   7  15       10.07       17.70      8.09 o 
   1   7  15        8.07        9.42      7.76 o 
   2   7  15       19.84       15.70      6.84 o 
   3   7  15       10.08        0.84      5.45 o 
   4   7  15       11.66        4.04      6.05 o 
   5   7  15       13.91        9.58      9.69 o 
   6   7  15        1.11        1.63      8.19 o 
  -9   8  15       13.31        7.68      7.52 o 
  -8   8  15        2.01        6.91      6.65 o 
  -7   8  15        5.87       13.47      5.44 o 
  -6   8  15        8.35       13.75      9.35 o 
  -5   8  15       39.68       15.58      4.46 o 
  -4   8  15       50.94       36.97      8.28 o 
  -3   8  15       57.53       90.95     10.06 o 
  -2   8  15       61.93       86.14      8.87 o 
  -1   8  15       17.08        8.01      5.08 o 
   0   8  15       15.19       13.64     10.04 o 
   1   8  15        0.34       -1.97      7.08 o 
   2   8  15        0.00        1.22      5.15 o 
   3   8  15       34.13       13.47     11.85 o 
   4   8  15        1.27        3.96      7.67 o 
   5   8  15        3.19        5.96      8.23 o 
  -8   9  15        1.65        6.51      6.83 o 
  -7   9  15        1.06        9.54      6.00 o 
  -6   9  15        2.20       -5.02      5.02 o 
  -5   9  15        9.38       18.62      8.37 o 
  -4   9  15        6.61        7.33      4.64 o 
  -3   9  15        4.23        2.35      8.25 o 
  -2   9  15        8.81        4.66      2.14 o 
  -1   9  15       27.33       19.27     20.12 o 
   0   9  15       23.32       11.58     10.58 o 
   1   9  15        4.16        5.71      9.77 o 
   2   9  15       12.26        2.05      6.27 o 
   3   9  15       45.79       13.00     12.75 o 
   4   9  15        7.38        4.05      7.66 o 
   5   9  15        1.68        2.67      8.34 o 
  -8  10  15        0.60        0.22      5.15 o 
  -7  10  15        0.05       -1.27      7.86 o 
  -6  10  15        4.41        4.35      6.35 o 
  -5  10  15        4.28       11.20      5.62 o 
  -4  10  15        5.63        6.63      8.58 o 
  -3  10  15        0.00        0.57      2.83 o 
  -2  10  15       43.40       40.67     29.30 o 
  -1  10  15       73.30       56.79     40.22 o 
   0  10  15        0.37       -2.57      8.21 o 
   1  10  15        4.85        4.70      7.30 o 
   2  10  15        1.33       -1.51      6.73 o 
   3  10  15       54.76        0.78      6.22 o 
   4  10  15       12.17        3.93      8.01 o 
  -7  11  15        1.40       -2.73      6.53 o 
  -6  11  15        0.57       -6.73     11.28 o 
  -5  11  15        2.45        7.17      5.12 o 
  -4  11  15        2.80       -1.06      4.79 o 
  -3  11  15        3.19       16.42     15.11 o 
  -2  11  15        4.89        7.92     13.69 o 
  -1  11  15        0.01        1.12      8.10 o 
   0  11  15        0.16        2.69      8.61 o 
   1  11  15        0.73        9.11     10.75 o 
   2  11  15        2.80        2.52      7.53 o 
   3  11  15        5.03        1.65      7.61 o 
   4  11  15        0.02       -1.25      9.06 o 
  -6  12  15        0.14        2.63      7.88 o 
  -5  12  15        2.16        1.27      4.37 o 
  -4  12  15        1.35       -0.74      7.05 o 
  -3  12  15        3.08       16.31     12.18 o 
  -2  12  15       17.30        7.66     11.32 o 
  -1  12  15        5.10        5.65      9.57 o 
   0  12  15        1.05       13.89     13.31 o 
   1  12  15        2.37       11.51     12.70 o 
   2  12  15        1.27        2.17      8.73 o 
   3  12  15        0.04        3.48      7.60 o 
  -5  13  15        4.93       -3.84     11.44 o 
  -4  13  15        2.01        1.06     10.15 o 
  -3  13  15        7.58       -1.53     14.33 o 
  -2  13  15        0.55        0.37     21.19 o 
  -1  13  15        0.20        0.28      9.89 o 
   0  13  15        0.61        2.87     11.08 o 
   1  13  15        5.32        1.57      8.32 o 
   2  13  15        0.22       -5.66      8.78 o 
  -3  14  15        6.79       -0.92     15.37 o 
  -2  14  15        0.26        0.81     14.82 o 
  -1  14  15       10.52       -0.71      9.26 o 
   0  14  15        2.19       -2.00     12.51 o 
 -10   0  16        8.82        0.90     10.77 o 
  -8   0  16        0.09        2.90      7.83 o 
  -6   0  16        3.49        5.15      7.35 o 
  -4   0  16      391.87      434.72     15.96 o 
  -2   0  16      188.44      233.05     13.70 o 
   0   0  16       66.35       74.28     10.72 o 
   2   0  16      102.13      113.05      6.40 o 
   4   0  16      264.92      271.88     14.68 o 
   6   0  16        4.67        1.57      7.78 o 
 -10   1  16        0.06        3.63      7.24 o 
  -9   1  16       28.76       17.68     10.52 o 
  -8   1  16       16.96       18.28      7.07 o 
  -7   1  16       10.46       19.25      5.77 o 
  -6   1  16        1.17       -2.15      4.10 o 
  -5   1  16      179.43      199.41      6.78 o 
  -4   1  16      103.25      102.67      5.05 o 
  -3   1  16        6.66        5.77      3.53 o 
  -2   1  16        2.26        5.46      2.79 o 
  -1   1  16        7.62       13.56      3.93 o 
   0   1  16       20.89       15.09      2.83 o 
   1   1  16        2.67        3.25      2.15 o 
   2   1  16        3.43        7.86      2.73 o 
   3   1  16      243.92      240.77      8.05 o 
   4   1  16       40.39       45.83      5.41 o 
   5   1  16        7.51        5.29      5.77 o 
   6   1  16        0.90        2.22      5.39 o 
   7   1  16       13.60       16.89      7.25 o 
 -10   2  16        1.46       -2.21      7.81 o 
  -9   2  16       34.00       22.06     12.79 o 
  -8   2  16        0.20       -0.25      3.97 o 
  -7   2  16       73.08       68.99      8.12 o 
  -6   2  16        1.13       -1.40      5.07 o 
  -5   2  16      270.82      312.29      8.49 o 
  -4   2  16       87.64      110.32      5.89 o 
  -3   2  16      347.07      393.83      8.34 o 
  -2   2  16        0.14       -0.63      1.98 o 
  -1   2  16       15.78       15.98      3.90 o 
   0   2  16        7.05        7.55      2.10 o 
   1   2  16       72.17       69.29      3.49 o 
   2   2  16        0.61        0.44      1.84 o 
   3   2  16      226.85      207.09      7.87 o 
   4   2  16      133.65      117.95      6.18 o 
   5   2  16        2.58       -1.89      4.59 o 
   6   2  16        0.00        1.62      6.00 o 
   7   2  16        3.66        5.07      6.37 o 
 -10   3  16        0.04       -2.64      6.73 o 
  -9   3  16       30.71        9.82      8.34 o 
  -8   3  16        2.26        0.68      5.56 o 
  -7   3  16      132.24      147.15     13.25 o 
  -6   3  16       27.16       16.22      4.89 o 
  -5   3  16       69.24       75.68      5.22 o 
  -4   3  16       92.88      120.67      5.05 o 
  -3   3  16      142.49      177.77      6.66 o 
  -2   3  16       51.70       45.13      3.12 o 
  -1   3  16      174.62      186.78      4.27 o 
   0   3  16        0.00        0.84      1.37 o 
   1   3  16        2.62       -1.22      1.62 o 
   2   3  16        3.07        2.04      3.00 o 
   3   3  16      158.80      162.25      6.73 o 
   4   3  16       24.89       22.99      4.81 o 
   5   3  16        3.43        7.13      4.58 o 
   6   3  16        0.29       -0.84      3.61 o 
 -10   4  16        0.19        0.44      6.50 o 
  -9   4  16        5.55        5.08      8.30 o 
  -8   4  16        7.64       -4.39      6.01 o 
  -7   4  16        0.67       -6.47      6.47 o 
  -6   4  16       32.12       34.99      5.19 o 
  -5   4  16       53.85       76.20      5.47 o 
  -4   4  16        1.74       -2.12      3.17 o 
  -3   4  16      166.50      197.11      5.74 o 
  -2   4  16        9.82       20.65      2.52 o 
  -1   4  16       26.56       27.76      4.84 o 
   0   4  16        9.11        4.43      4.05 o 
   1   4  16        6.15        6.31      3.47 o 
   2   4  16       11.88        6.90      2.02 o 
   3   4  16      107.03      105.10      7.96 o 
   4   4  16        6.80        6.01      3.83 o 
   5   4  16        4.07        6.95      4.01 o 
   6   4  16        4.26        4.26      4.71 o 
 -10   5  16        3.09       -2.91      9.54 o 
  -9   5  16        0.40        3.78     12.16 o 
  -8   5  16       69.01       93.37     11.08 o 
  -7   5  16       20.92        9.81      8.35 o 
  -6   5  16        0.00        3.10      4.95 o 
  -5   5  16       10.13       18.36      4.54 o 
  -4   5  16       44.81       48.87      4.05 o 
  -3   5  16        0.94        1.65      1.66 o 
  -2   5  16        0.03       -0.09      3.09 o 
  -1   5  16        3.31        6.37      3.79 o 
   0   5  16        5.84        7.49      4.73 o 
   1   5  16       57.47       52.73      5.27 o 
   2   5  16        2.71        3.32      5.26 o 
   3   5  16        0.17       -0.32      2.52 o 
   4   5  16        0.02        0.53      2.35 o 
   5   5  16       15.26        6.14      4.73 o 
   6   5  16        1.95       -4.03      4.51 o 
  -9   6  16        2.92        4.41      7.75 o 
  -8   6  16        1.35        5.70      6.63 o 
  -7   6  16        0.67       -3.93      5.65 o 
  -6   6  16        0.04        0.63      3.63 o 
  -5   6  16        7.12       12.40      5.17 o 
  -4   6  16        5.14        5.57      2.79 o 
  -3   6  16       21.11       21.53      7.80 o 
  -2   6  16       12.24        4.74      4.36 o 
  -1   6  16       57.79       62.73      4.87 o 
   0   6  16        5.22        0.99      2.34 o 
   1   6  16        1.05        5.34      5.69 o 
   2   6  16       32.63       28.78      7.82 o 
   3   6  16       33.90       25.24      8.70 o 
   4   6  16        9.04        0.86      5.90 o 
   5   6  16       18.46       24.76     10.16 o 
   6   6  16        0.12        3.75      8.55 o 
  -9   7  16        3.17        7.59      9.23 o 
  -8   7  16        0.24        0.68      5.25 o 
  -7   7  16        2.52        8.11      5.91 o 
  -6   7  16        6.31        5.40      4.65 o 
  -5   7  16       13.23        6.20      3.74 o 
  -4   7  16        0.77        0.68      2.63 o 
  -3   7  16       34.82       50.47      8.18 o 
  -2   7  16        5.84        6.73      4.61 o 
  -1   7  16        3.45        3.43      2.68 o 
   0   7  16        6.05        3.13      4.10 o 
   1   7  16        0.03        1.66      5.62 o 
   2   7  16        6.27        8.84      6.62 o 
   3   7  16       20.36        6.83      7.23 o 
   4   7  16        6.13        3.97      7.17 o 
   5   7  16        7.26       -0.84      7.32 o 
  -8   8  16        1.25       -2.66      7.69 o 
  -7   8  16        5.54        0.94      4.18 o 
  -6   8  16        1.13       -1.15      5.39 o 
  -5   8  16       21.96       14.76      5.68 o 
  -4   8  16        5.50        8.65      3.73 o 
  -3   8  16       50.63       31.24     14.24 o 
  -2   8  16       20.22       15.80      4.79 o 
  -1   8  16        5.92       -0.30      1.30 o 
   0   8  16        3.43        0.05      8.15 o 
   1   8  16       16.14        8.00      9.63 o 
   2   8  16       35.35       11.33      8.42 o 
   3   8  16       20.82        7.10      8.55 o 
   4   8  16        9.15       10.95      8.51 o 
   5   8  16       16.76        7.03      9.49 o 
  -8   9  16        0.13        5.03      5.72 o 
  -7   9  16        3.07        1.76      6.44 o 
  -6   9  16        0.00        2.38      3.73 o 
  -5   9  16        1.86        2.34      3.47 o 
  -4   9  16        4.39        4.78      2.27 o 
  -3   9  16       36.04       16.56     10.28 o 
  -2   9  16        2.41        1.58      4.64 o 
  -1   9  16        0.05        2.26      8.08 o 
   0   9  16        2.50       -1.05      9.26 o 
   1   9  16        2.56       -1.54      6.29 o 
   2   9  16        1.52        2.28      6.74 o 
   3   9  16        9.71       -2.69      6.89 o 
   4   9  16        8.27        3.64      7.22 o 
  -7  10  16        0.09       -0.52      6.03 o 
  -6  10  16        3.64       14.26     10.41 o 
  -5  10  16        0.07       -0.58      6.92 o 
  -4  10  16        0.62       -1.00      6.76 o 
  -3  10  16       10.16       11.02      8.66 o 
  -2  10  16       17.43       28.97     23.49 o 
  -1  10  16        1.67       12.32     11.58 o 
   0  10  16        0.02        0.11      6.53 o 
   1  10  16        9.18        3.92      7.21 o 
   2  10  16        1.62       -0.28      6.51 o 
   3  10  16        0.11        1.41      6.37 o 
   4  10  16        7.13        1.50      8.93 o 
  -7  11  16        4.42       17.97     14.07 o 
  -6  11  16        0.01       18.52     14.99 o 
  -5  11  16        3.00        3.64      4.75 o 
  -4  11  16        0.00        0.37      2.94 o 
  -3  11  16       10.34       14.16     10.94 o 
  -2  11  16        2.37       -6.63      9.73 o 
  -1  11  16        6.38        3.42      9.15 o 
   0  11  16        0.12       -8.93      9.75 o 
   1  11  16        0.49        1.40      7.08 o 
   2  11  16        1.59       -2.30      7.69 o 
   3  11  16        0.48       -0.72      9.08 o 
  -6  12  16        5.97        1.71      7.39 o 
  -5  12  16        0.02       20.47     12.59 o 
  -4  12  16        2.12        9.81     11.35 o 
  -3  12  16        2.01        2.90      7.96 o 
  -2  12  16       12.54       12.22     15.15 o 
  -1  12  16        1.65        5.93     16.02 o 
   0  12  16        0.64       -7.92     15.79 o 
   1  12  16        2.93        7.38     13.10 o 
   2  12  16        0.01       10.75      9.17 o 
  -4  13  16        4.86        9.72     12.37 o 
  -3  13  16        0.18       30.95     19.49 o 
  -2  13  16        9.67        8.21     17.10 o 
  -1  13  16        3.01      -11.02     12.33 o 
   0  13  16        3.87        6.63     10.56 o 
   1  13  16        2.90       11.63      9.35 o 
  -9   0  17        0.41        4.66      8.81 o 
  -7   0  17       32.17       49.44     11.32 o 
  -5   0  17       38.14       32.44      7.91 o 
  -3   0  17      203.12      203.96     15.60 o 
  -1   0  17       31.32       28.97      6.62 o 
   1   0  17        0.10        1.21      3.38 o 
   3   0  17       25.45       23.72      5.13 o 
   5   0  17       13.74        6.72      8.83 o 
 -10   1  17        5.06       -0.80      8.26 o 
  -9   1  17        0.34        3.98      6.24 o 
  -8   1  17        0.67        2.21      5.30 o 
  -7   1  17        9.37       11.23      5.49 o 
  -6   1  17       46.27       45.88      5.69 o 
  -5   1  17       24.83       30.93      4.67 o 
  -4   1  17      155.39      165.63      6.75 o 
  -3   1  17        1.24        1.19      3.76 o 
  -2   1  17       63.50       89.24      3.61 o 
  -1   1  17       34.23       52.99      6.23 o 
   0   1  17       65.51       69.51      3.95 o 
   1   1  17        4.04        3.44      3.08 o 
   2   1  17        0.18        0.60      2.59 o 
   3   1  17        0.73        1.29      2.84 o 
   4   1  17        3.36        5.94      3.68 o 
   5   1  17        0.96       -2.86      5.26 o 
   6   1  17        7.47        6.99      6.10 o 
 -10   2  17        0.49       -0.31      6.21 o 
  -9   2  17       18.32       19.71     11.75 o 
  -8   2  17        4.37        7.69      6.41 o 
  -7   2  17        0.63       -2.29      5.08 o 
  -6   2  17        0.25       -2.01      4.09 o 
  -5   2  17        3.66       -1.31      4.04 o 
  -4   2  17        0.39       -1.97      3.77 o 
  -3   2  17       58.23       66.49      3.74 o 
  -2   2  17        1.30        2.15      1.99 o 
  -1   2  17       24.60       20.81      3.80 o 
   0   2  17       42.33       50.67      6.33 o 
   1   2  17        7.46        8.93      2.63 o 
   2   2  17       23.85       26.94      3.46 o 
   3   2  17       11.51        9.89      4.31 o 
   4   2  17       22.97       16.65      4.37 o 
   5   2  17        0.27        3.00      4.08 o 
   6   2  17        9.01        6.17      5.43 o 
 -10   3  17        2.34        7.47      7.84 o 
  -9   3  17       28.41       11.74     10.27 o 
  -8   3  17        9.76        4.62      5.59 o 
  -7   3  17        0.55        0.75      4.26 o 
  -6   3  17        0.31        5.50      5.24 o 
  -5   3  17        8.78       20.77      4.26 o 
  -4   3  17       15.58       11.16      3.45 o 
  -3   3  17       15.70       10.69      3.10 o 
  -2   3  17       32.18       33.16      2.99 o 
  -1   3  17       37.80       25.30      2.16 o 
   0   3  17       10.10        2.06      1.94 o 
   1   3  17        0.08       -1.59      2.02 o 
   2   3  17        1.02        3.55      2.97 o 
   3   3  17       14.92       16.70      3.41 o 
   4   3  17        0.25        4.03      2.98 o 
   5   3  17        6.34        5.61      4.25 o 
   6   3  17       10.53        8.00      5.46 o 
  -9   4  17       25.19       25.64     11.84 o 
  -8   4  17       19.16       10.50      6.46 o 
  -7   4  17        5.46        5.16      6.93 o 
  -6   4  17        0.19       -0.23      3.34 o 
  -5   4  17        5.50        0.29      3.69 o 
  -4   4  17       71.05       73.47      4.67 o 
  -3   4  17        0.95        1.12      2.03 o 
  -2   4  17       37.35       43.76      3.08 o 
  -1   4  17        0.92        2.98      4.77 o 
   0   4  17        6.13       -1.08      4.65 o 
   1   4  17        0.97        2.65      3.68 o 
   2   4  17       50.17       44.24      5.57 o 
   3   4  17        0.06       -1.38      2.68 o 
   4   4  17        9.20        9.97      3.96 o 
   5   4  17        0.14        0.66      3.29 o 
   6   4  17        3.21        6.90      4.85 o 
  -9   5  17        7.72       -0.19      5.31 o 
  -8   5  17       11.99        3.83      6.23 o 
  -7   5  17        0.36        2.57      4.44 o 
  -6   5  17        0.88       -4.96      4.96 o 
  -5   5  17        0.15       -3.84      4.59 o 
  -4   5  17       22.42       25.21      3.01 o 
  -3   5  17       23.41       15.98      2.42 o 
  -2   5  17       61.44       85.07      5.81 o 
  -1   5  17        3.22        2.96      4.04 o 
   0   5  17        2.78       -0.36      3.23 o 
   1   5  17       33.07       34.21      4.31 o 
   2   5  17       29.04       22.78      8.47 o 
   3   5  17       10.45        8.25      3.73 o 
   4   5  17        9.58        7.98      6.18 o 
   5   5  17        0.33        8.83      8.89 o 
   6   5  17        0.19        5.24      8.26 o 
  -9   6  17        1.44       -1.64      7.16 o 
  -8   6  17        0.11       -6.01      6.01 o 
  -7   6  17       16.48       14.45      6.35 o 
  -6   6  17        0.90        6.23      4.60 o 
  -5   6  17        1.07        2.97      3.41 o 
  -4   6  17        0.17        1.09      2.17 o 
  -3   6  17        7.26        5.98      6.31 o 
  -2   6  17       29.12       26.16      4.64 o 
  -1   6  17        1.99        3.31      4.61 o 
   0   6  17        7.48        2.53      3.79 o 
   1   6  17        6.67        1.03      2.47 o 
   2   6  17       10.93        7.93      7.42 o 
   3   6  17       10.53        9.23      6.04 o 
   4   6  17        4.91        1.33      7.02 o 
   5   6  17        5.79       15.46     11.18 o 
  -9   7  17        0.39        4.39     11.45 o 
  -8   7  17       15.79        8.12      8.36 o 
  -7   7  17        5.07       11.43      5.86 o 
  -6   7  17        9.99       23.89      7.04 o 
  -5   7  17       14.82       14.43      3.81 o 
  -4   7  17       18.13        6.15      2.49 o 
  -3   7  17       93.72      132.68     10.25 o 
  -2   7  17       50.52       52.68     13.65 o 
  -1   7  17        2.35        7.38      4.28 o 
   0   7  17        0.03        2.69      5.03 o 
   1   7  17        0.00       -1.46      5.63 o 
   2   7  17       22.85        0.74      7.24 o 
   3   7  17       15.82        7.75      6.99 o 
   4   7  17        0.66       -1.24      5.99 o 
   5   7  17       16.86       25.52     11.80 o 
  -8   8  17        0.00        0.53      6.03 o 
  -7   8  17        2.47        0.50      4.22 o 
  -6   8  17        1.90        6.19      5.50 o 
  -5   8  17        2.70        2.40      2.50 o 
  -4   8  17        1.78        5.74      5.41 o 
  -3   8  17      109.85      120.61     40.19 o 
  -2   8  17       48.88       60.78      8.50 o 
  -1   8  17        0.41        0.80      2.24 o 
   0   8  17        1.13        2.36      7.86 o 
   1   8  17       31.08       13.02      8.89 o 
   2   8  17        5.12       -0.24      5.68 o 
   3   8  17       40.47       12.10     10.96 o 
   4   8  17        0.62        2.59      6.73 o 
  -8   9  17        1.09        3.41      5.35 o 
  -7   9  17       13.07       11.20      7.18 o 
  -6   9  17        5.22        9.73      8.79 o 
  -5   9  17        1.31        8.30      8.22 o 
  -4   9  17        2.90        9.64      7.86 o 
  -3   9  17       80.54       92.04     10.25 o 
  -2   9  17       46.19       28.50     10.71 o 
  -1   9  17        0.30       -4.30     12.11 o 
   0   9  17        2.55        4.87     12.09 o 
   1   9  17        5.98        5.80      8.95 o 
   2   9  17       22.58       -0.01      5.40 o 
   3   9  17       11.74       -3.54      7.49 o 
   4   9  17        2.86        3.64      9.00 o 
  -7  10  17        0.00       13.04     15.10 o 
  -6  10  17        1.63       -3.78      8.57 o 
  -5  10  17       10.02        1.28      8.79 o 
  -4  10  17        1.29        5.51      9.18 o 
  -3  10  17       23.89       14.41      9.60 o 
  -2  10  17        4.04        0.51      9.91 o 
  -1  10  17        4.54        8.98      9.87 o 
   0  10  17        1.43        6.93      9.36 o 
   1  10  17        7.94        0.59      6.41 o 
   2  10  17       16.85        2.27      7.48 o 
   3  10  17        2.53       -4.77      9.02 o 
  -6  11  17        4.22        3.11     11.07 o 
  -5  11  17        1.69        1.79      8.59 o 
  -4  11  17        3.43        5.02      9.37 o 
  -3  11  17        7.31        9.10      8.43 o 
  -2  11  17        0.13       13.94     14.34 o 
  -1  11  17        0.11        6.98      9.88 o 
   0  11  17        0.13        7.55     12.74 o 
   1  11  17        1.73        0.35      7.61 o 
   2  11  17        4.90       -8.64     13.14 o 
  -5  12  17        0.00        8.67     12.19 o 
  -4  12  17        3.89       -6.05     11.31 o 
  -3  12  17        0.01        5.84     13.19 o 
  -2  12  17        8.39       39.86     41.94 o 
  -1  12  17        4.50       36.85     39.19 o 
   0  12  17        0.02      -19.47     27.25 o 
   1  12  17        0.00        0.60      8.60 o 
  -3  13  17        8.07       10.08     18.64 o 
  -2  13  17        0.46        3.53     15.98 o 
  -1  13  17        6.03      -11.05     11.41 o 
 -10   0  18       20.70        6.80     12.33 o 
  -8   0  18        5.09       10.57      8.65 o 
  -6   0  18       30.87       47.14      8.19 o 
  -4   0  18       14.48        8.89      5.90 o 
  -2   0  18       99.09       92.44      8.80 o 
   0   0  18       12.33       11.84      4.60 o 
   2   0  18       83.98       97.16     10.92 o 
   4   0  18        1.16       -2.49      5.70 o 
   6   0  18        0.68        8.49      6.88 o 
 -10   1  18        2.01       12.36      8.01 o 
  -9   1  18        0.16       -3.55      6.84 o 
  -8   1  18        1.11       -3.08      5.45 o 
  -7   1  18        0.08        4.36      6.07 o 
  -6   1  18       12.93       14.64      5.92 o 
  -5   1  18       18.78       13.58      4.31 o 
  -4   1  18       36.19       42.56      4.83 o 
  -3   1  18       18.97       18.18      3.07 o 
  -2   1  18        1.42        4.49      2.97 o 
  -1   1  18        0.86        1.24      2.91 o 
   0   1  18       18.34       12.79      2.90 o 
   1   1  18        6.26        4.98      2.84 o 
   2   1  18        1.58        0.41      2.89 o 
   3   1  18        0.06        0.18      2.67 o 
   4   1  18        1.41        3.50      3.83 o 
   5   1  18       12.42        6.66      4.00 o 
   6   1  18        1.81        6.87      5.31 o 
 -10   2  18        4.87       47.94     29.61 o 
  -9   2  18        0.00        0.30      6.19 o 
  -8   2  18        4.24       12.93      7.11 o 
  -7   2  18        0.37        4.52      5.33 o 
  -6   2  18       10.28       17.67      4.97 o 
  -5   2  18        6.60       -0.13      3.48 o 
  -4   2  18       11.35       17.26      4.84 o 
  -3   2  18       49.89       46.95      3.67 o 
  -2   2  18       26.90       30.94      3.52 o 
  -1   2  18       10.16        7.14      2.67 o 
   0   2  18       36.02       39.54      2.91 o 
   1   2  18       10.02        9.21      3.58 o 
   2   2  18       27.75       28.51      4.00 o 
   3   2  18       19.12       16.93      3.82 o 
   4   2  18        0.30        1.86      3.11 o 
   5   2  18       14.80       11.07      4.45 o 
   6   2  18        5.24        2.32      4.44 o 
  -9   3  18        2.98       -8.42      8.42 o 
  -8   3  18        2.13        2.72      5.33 o 
  -7   3  18        0.00        6.50      5.13 o 
  -6   3  18        3.39        4.16      5.57 o 
  -5   3  18        0.95        4.57      3.88 o 
  -4   3  18        8.46        9.12      3.80 o 
  -3   3  18        7.38        4.31      2.94 o 
  -2   3  18       48.06       49.37      3.52 o 
  -1   3  18        4.22        4.75      1.52 o 
   0   3  18        1.96        4.26      2.20 o 
   1   3  18        0.12        0.32      2.07 o 
   2   3  18       20.92       14.43      3.00 o 
   3   3  18        4.51        5.41      2.71 o 
   4   3  18        0.95       -0.68      2.75 o 
   5   3  18       27.57       11.45      4.27 o 
  -9   4  18        2.07       -1.35      5.82 o 
  -8   4  18        4.19        1.89      5.67 o 
  -7   4  18        1.23       -1.01      5.05 o 
  -6   4  18        0.66        6.33      4.20 o 
  -5   4  18        0.29        2.83      3.91 o 
  -4   4  18       63.48       57.21      4.96 o 
  -3   4  18       17.63        9.70      3.06 o 
  -2   4  18        5.71        7.98      1.36 o 
  -1   4  18        8.71        6.34      4.79 o 
   0   4  18       79.37       78.82      7.76 o 
   1   4  18       20.27       13.91      5.53 o 
   2   4  18        0.67       -0.80      1.72 o 
   3   4  18        0.58       -2.83      2.83 o 
   4   4  18        0.37       -3.04      3.04 o 
   5   4  18        6.21       10.70      7.54 o 
  -9   5  18        4.02       -2.93      6.07 o 
  -8   5  18       18.94       21.12      8.15 o 
  -7   5  18        5.25        7.20      5.13 o 
  -6   5  18       12.49        9.11      5.24 o 
  -5   5  18        0.20        2.84      4.29 o 
  -4   5  18       32.27       42.74      4.51 o 
  -3   5  18       13.14       14.00      3.20 o 
  -2   5  18        7.20       -3.23      4.57 o 
  -1   5  18       14.63       18.20      5.87 o 
   0   5  18        1.19        1.34      3.47 o 
   1   5  18       18.55        9.15      6.80 o 
   2   5  18       17.56       21.46      9.02 o 
   3   5  18        1.66        2.04      6.13 o 
   4   5  18        7.50        6.52      6.42 o 
   5   5  18        1.43        6.42      7.54 o 
  -9   6  18        0.29       -2.69     12.43 o 
  -8   6  18        0.09        1.48      5.04 o 
  -7   6  18        1.26        1.82      5.01 o 
  -6   6  18        3.12        1.02      4.53 o 
  -5   6  18        2.18       -0.05      2.78 o 
  -4   6  18       21.08       13.67      3.20 o 
  -3   6  18        0.18       -2.47      6.00 o 
  -2   6  18       18.86       31.84      7.21 o 
  -1   6  18        2.33       -0.74      4.82 o 
   0   6  18       28.21       13.26      9.11 o 
   1   6  18        2.82       -0.52      2.63 o 
   2   6  18       12.08       11.65      7.67 o 
   3   6  18        5.36        6.18      9.44 o 
   4   6  18        0.27        5.04      6.98 o 
   5   6  18        1.68       -3.74      7.91 o 
  -8   7  18        2.03       -2.09      6.90 o 
  -7   7  18        5.63        3.18      7.29 o 
  -6   7  18        5.10        8.59      4.59 o 
  -5   7  18       13.79       13.23      4.99 o 
  -4   7  18        3.88        4.90      3.75 o 
  -3   7  18        5.30        5.62      9.00 o 
  -2   7  18        0.36        3.00      5.87 o 
  -1   7  18        3.51        2.28      2.92 o 
   0   7  18        0.96       -2.94      3.24 o 
   1   7  18        2.60        4.46      7.28 o 
   2   7  18        1.81        2.97      6.52 o 
   3   7  18       12.63        8.17      6.61 o 
   4   7  18        0.19        2.15      6.98 o 
  -8   8  18        5.30       13.60      5.83 o 
  -7   8  18        6.65        4.45      4.49 o 
  -6   8  18        3.87        8.24      3.61 o 
  -5   8  18        0.04        7.53      9.11 o 
  -4   8  18        5.91       -0.84      6.52 o 
  -3   8  18        3.91        2.70      3.37 o 
  -2   8  18       13.19        9.85      5.79 o 
  -1   8  18       23.52       30.14     14.39 o 
   0   8  18        1.36        8.22     10.19 o 
   1   8  18        5.95        5.73      7.10 o 
   2   8  18        0.75       -0.73      6.94 o 
   3   8  18       23.34        7.33      7.48 o 
   4   8  18        9.09        2.84      7.96 o 
  -7   9  18        4.95        7.95     13.56 o 
  -6   9  18       10.31       11.76     10.50 o 
  -5   9  18        4.67        3.61      7.89 o 
  -4   9  18        0.39       -4.27      7.62 o 
  -3   9  18       15.30        7.56      5.08 o 
  -2   9  18        1.52       13.45     11.95 o 
  -1   9  18        3.55       19.47     14.81 o 
   0   9  18        5.17        1.58      8.30 o 
   1   9  18        1.16        8.77      8.85 o 
   2   9  18        0.74        0.08      6.71 o 
   3   9  18        8.87        1.84      8.57 o 
  -6  10  18        2.95        2.58      9.93 o 
  -5  10  18        4.80       11.68     14.89 o 
  -4  10  18        0.06        2.02      7.53 o 
  -3  10  18        0.01       -3.27      7.64 o 
  -2  10  18        1.98        3.79     12.57 o 
  -1  10  18        1.46       -3.15     10.64 o 
   0  10  18        0.01       17.67     15.00 o 
   1  10  18        0.46        1.00      7.25 o 
   2  10  18        6.13       -1.07      7.75 o 
  -5  11  18        9.24       31.04     18.16 o 
  -4  11  18        1.71        4.62      8.59 o 
  -3  11  18        1.63        6.49     10.76 o 
  -2  11  18        0.17        2.87     10.23 o 
  -1  11  18        0.78        8.20     12.15 o 
   0  11  18        0.70      -10.77     17.20 o 
   1  11  18        1.25       -1.35      9.68 o 
   2  11  18        8.25       16.74     14.78 o 
  -4  12  18        9.89       25.58     13.15 o 
  -3  12  18        5.45       41.21     20.03 o 
  -2  12  18        5.49        9.57     16.82 o 
  -1  12  18        8.64       22.60     21.25 o 
   0  12  18        0.24       -1.35      9.40 o 
  -9   0  19        2.58       16.68     11.73 o 
  -7   0  19        0.05       -6.76      7.51 o 
  -5   0  19        4.40        2.51      5.30 o 
  -3   0  19        9.33        7.01      4.42 o 
  -1   0  19        1.63        6.91      4.79 o 
   1   0  19        0.50        1.96      3.88 o 
   3   0  19       11.28       10.74      4.75 o 
   5   0  19       11.47        9.33      6.60 o 
  -9   1  19        1.29       14.15      7.49 o 
  -8   1  19        0.00       -3.60      6.81 o 
  -7   1  19        1.59        3.78      5.00 o 
  -6   1  19        6.17        2.98      4.33 o 
  -5   1  19        0.08        5.02      4.17 o 
  -4   1  19        0.34        2.17      4.44 o 
  -3   1  19       11.58       12.61      3.04 o 
  -2   1  19        4.45        8.72      4.56 o 
  -1   1  19        0.03       -0.52      2.22 o 
   0   1  19        0.01        0.97      2.38 o 
   1   1  19       14.33        5.83      3.04 o 
   2   1  19       26.07       18.17      3.94 o 
   3   1  19        0.01        2.54      3.44 o 
   4   1  19        1.87        1.67      4.43 o 
   5   1  19        0.32       -1.59      3.85 o 
  -9   2  19        0.32        6.72      8.84 o 
  -8   2  19        0.00        2.34      5.77 o 
  -7   2  19        5.52        6.66      5.80 o 
  -6   2  19        1.96        5.70      4.73 o 
  -5   2  19        6.71       12.93      4.68 o 
  -4   2  19        2.80       -1.51      3.15 o 
  -3   2  19       77.85       96.47      3.97 o 
  -2   2  19       28.68       23.34      3.72 o 
  -1   2  19       61.07       53.88      5.22 o 
   0   2  19        5.84        6.81      2.87 o 
   1   2  19       21.10       10.22      2.83 o 
   2   2  19       33.70       39.40      5.48 o 
   3   2  19        6.06        5.86      3.52 o 
   4   2  19       15.88        9.93      3.92 o 
   5   2  19        4.22       -0.34      3.44 o 
  -9   3  19        0.66       -0.42      5.10 o 
  -8   3  19        0.97        0.60      4.62 o 
  -7   3  19        2.32       -0.35      4.37 o 
  -6   3  19       16.57       21.11      7.06 o 
  -5   3  19        0.50        7.31      4.55 o 
  -4   3  19        0.59        3.11      3.47 o 
  -3   3  19        1.65        4.14      2.65 o 
  -2   3  19       30.01       30.95      3.23 o 
  -1   3  19        5.61        9.76      2.09 o 
   0   3  19       48.06       33.68      3.07 o 
   1   3  19        0.48        0.64      2.31 o 
   2   3  19        0.67        1.69      2.26 o 
   3   3  19       22.75       10.06      3.35 o 
   4   3  19        6.32       -0.69      2.52 o 
   5   3  19        5.40       11.46      8.16 o 
  -9   4  19        1.52        2.14      5.83 o 
  -8   4  19        0.13        3.29      5.16 o 
  -7   4  19        0.19        0.10      4.91 o 
  -6   4  19        0.37        3.04      3.96 o 
  -5   4  19       11.70        2.69      4.00 o 
  -4   4  19       55.83       63.53      5.04 o 
  -3   4  19       12.63        6.84      2.42 o 
  -2   4  19        0.00       -0.07      1.82 o 
  -1   4  19       23.03       13.87      6.01 o 
   0   4  19        7.04       -0.75      3.63 o 
   1   4  19        5.86       -1.24      4.24 o 
   2   4  19        0.01       -0.26      3.41 o 
   3   4  19       44.92       28.28     14.30 o 
   4   4  19        0.35        0.01      5.93 o 
   5   4  19        1.61        0.79      6.38 o 
  -9   5  19        2.61       11.02     13.07 o 
  -8   5  19        3.45       12.22      5.84 o 
  -7   5  19        0.63        0.59      3.53 o 
  -6   5  19        0.08        6.88      6.92 o 
  -5   5  19        0.65        0.07      3.01 o 
  -4   5  19        0.29       -1.18      2.14 o 
  -3   5  19       19.04       26.90      6.81 o 
  -2   5  19        1.58       -1.60      7.48 o 
  -1   5  19        9.34        3.14      6.17 o 
   0   5  19        4.49        8.22      5.50 o 
   1   5  19        2.05        2.21      4.47 o 
   2   5  19        1.20        3.74      5.95 o 
   3   5  19        5.22        6.19      5.87 o 
   4   5  19        0.58       -2.17      6.06 o 
  -8   6  19        0.04        9.44      6.90 o 
  -7   6  19        0.02       -3.86      4.92 o 
  -6   6  19        0.69        5.89      5.35 o 
  -5   6  19        1.31        1.86      2.54 o 
  -4   6  19       43.00       31.28      3.43 o 
  -3   6  19        1.14        2.01      4.18 o 
  -2   6  19        0.43       -3.89      6.29 o 
  -1   6  19        0.06        5.71      5.74 o 
   0   6  19        2.97        2.00      4.75 o 
   1   6  19        0.16       10.74      8.62 o 
   2   6  19        2.12        8.92     13.24 o 
   3   6  19        9.07        8.25      7.92 o 
   4   6  19        7.46        4.44      7.75 o 
  -8   7  19        9.54        9.70      6.25 o 
  -7   7  19        9.74        6.74      4.50 o 
  -6   7  19        0.03        7.36      4.18 o 
  -5   7  19        0.01        0.18      4.11 o 
  -4   7  19       18.59       23.98     14.80 o 
  -3   7  19        0.80        4.54      4.29 o 
  -2   7  19        4.08       17.16      4.44 o 
  -1   7  19        0.37       -0.90      4.00 o 
   0   7  19        0.50        5.81      7.64 o 
   1   7  19        0.00       -9.15      9.15 o 
   2   7  19        7.47       13.13     10.51 o 
   3   7  19        2.28        6.08      7.33 o 
   4   7  19        4.58        4.35      9.32 o 
  -7   8  19        0.68       -2.59     10.24 o 
  -6   8  19        0.85        4.89      9.04 o 
  -5   8  19        0.15        6.58      8.29 o 
  -4   8  19       24.55       26.83     11.52 o 
  -3   8  19        3.49        0.06      4.74 o 
  -2   8  19        0.11        2.55      6.15 o 
  -1   8  19        0.29       -0.79      9.96 o 
   0   8  19        5.05       22.93     17.90 o 
   1   8  19       13.27        6.84      8.47 o 
   2   8  19        0.67       -0.09      6.50 o 
   3   8  19        0.47        4.28      8.42 o 
  -7   9  19        0.36        5.11     13.11 o 
  -6   9  19        1.94       15.26     11.09 o 
  -5   9  19        5.04       -1.48      8.44 o 
  -4   9  19        6.96       17.18     12.21 o 
  -3   9  19        1.09        8.95      9.17 o 
  -2   9  19        2.90        6.34     11.89 o 
  -1   9  19        0.00        0.84     10.13 o 
   0   9  19        0.50       -1.15      9.68 o 
   1   9  19        1.04       -0.42      7.85 o 
   2   9  19       25.58       11.71     14.75 o 
   3   9  19        0.67       -2.18      9.88 o 
  -6  10  19        2.55      -11.93     11.93 o 
  -5  10  19        0.94        7.52      9.12 o 
  -4  10  19       17.68       24.49     11.88 o 
  -3  10  19        0.24       -6.48     10.47 o 
  -2  10  19        5.73        0.99      9.12 o 
  -1  10  19        1.22       -3.47     11.70 o 
   0  10  19        1.42        5.54     11.89 o 
   1  10  19        2.99        4.12      8.91 o 
   2  10  19       10.60        8.69      8.89 o 
  -5  11  19        1.27      -11.42     11.93 o 
  -4  11  19        2.96       -6.96     11.08 o 
  -3  11  19        1.93       -7.75     15.27 o 
  -2  11  19        4.81       10.87     14.08 o 
  -1  11  19        0.11       -0.39      8.73 o 
   0  11  19        0.04        3.80     14.92 o 
  -8   0  20        4.76       12.33     10.15 o 
  -6   0  20       41.34       54.19     13.67 o 
  -4   0  20        4.44        4.15      8.01 o 
  -2   0  20        1.27       -3.65      5.53 o 
   0   0  20        0.85        0.34      3.32 o 
   2   0  20        9.69        9.17      5.12 o 
   4   0  20        0.18        3.57      5.56 o 
  -9   1  20        0.85       -6.95      8.40 o 
  -8   1  20        0.01        5.27      5.71 o 
  -7   1  20        4.51        2.81      4.91 o 
  -6   1  20        0.90        2.18      4.14 o 
  -5   1  20        2.39        6.01      4.49 o 
  -4   1  20        4.14        1.02      4.38 o 
  -3   1  20       24.00       31.52      3.65 o 
  -2   1  20        4.65        8.21      4.79 o 
  -1   1  20        0.00        3.15      3.62 o 
   0   1  20        6.36        6.50      2.79 o 
   1   1  20        2.35        0.91      2.43 o 
   2   1  20        0.43       -2.38      2.87 o 
   3   1  20       19.62        8.77      3.82 o 
   4   1  20        0.50        2.40      4.32 o 
   5   1  20        1.79        3.94      4.47 o 
  -9   2  20        0.35        1.15     11.06 o 
  -8   2  20        0.15       15.05      6.93 o 
  -7   2  20        0.04        6.08      5.62 o 
  -6   2  20        0.24        3.57      4.29 o 
  -5   2  20       12.60       12.23      4.77 o 
  -4   2  20        0.27        3.36      3.58 o 
  -3   2  20        0.01       -0.42      2.54 o 
  -2   2  20        4.13        3.96      4.63 o 
  -1   2  20        0.41       -0.89      2.32 o 
   0   2  20        0.55       -1.05      2.14 o 
   1   2  20        2.94        2.98      2.65 o 
   2   2  20       20.37        6.72      2.75 o 
   3   2  20        8.81        5.10      3.68 o 
   4   2  20        2.12        1.22      4.16 o 
  -9   3  20        3.96        1.67      5.49 o 
  -8   3  20        3.48       14.15      6.63 o 
  -7   3  20        2.77       -1.93      4.58 o 
  -6   3  20        2.28        1.10      6.55 o 
  -5   3  20        1.93        1.35      3.34 o 
  -4   3  20       34.86       56.49      4.76 o 
  -3   3  20       20.38       20.66      3.99 o 
  -2   3  20       14.79       14.69      3.12 o 
  -1   3  20        0.01       -0.35      2.03 o 
   0   3  20        0.10        1.48      1.55 o 
   1   3  20        0.00        0.19      1.83 o 
   2   3  20       35.36       25.84      8.03 o 
   3   3  20       18.07       10.55      6.31 o 
   4   3  20       17.55       18.76      9.98 o 
  -8   4  20        0.84        7.28      5.49 o 
  -7   4  20        0.51        6.91      5.41 o 
  -6   4  20        1.47       -2.16      3.90 o 
  -5   4  20        8.81        8.20      3.91 o 
  -4   4  20       13.68       12.49      3.41 o 
  -3   4  20        0.05        0.48      2.83 o 
  -2   4  20        1.87        6.97      6.96 o 
  -1   4  20        2.78        0.28      9.72 o 
   0   4  20       22.08       10.72      4.65 o 
   1   4  20        0.08        5.49      6.50 o 
   2   4  20        4.81       -1.91      3.89 o 
   3   4  20       15.48        9.65      7.15 o 
   4   4  20        2.92       11.24      7.66 o 
  -8   5  20        0.22        5.84      5.45 o 
  -7   5  20        0.18       -2.94      9.91 o 
  -6   5  20        0.04       -1.12      4.35 o 
  -5   5  20        6.88        4.46      3.00 o 
  -4   5  20       10.31        2.84      2.87 o 
  -3   5  20        1.75        8.05      5.61 o 
  -2   5  20       14.32       27.33      5.95 o 
  -1   5  20        3.42       -2.12      5.07 o 
   0   5  20        7.11        7.77      7.92 o 
   1   5  20        9.59        1.61      5.22 o 
   2   5  20       12.28        8.95      8.23 o 
   3   5  20        1.91        0.40      6.15 o 
   4   5  20        7.84       13.97      9.54 o 
  -8   6  20        0.06        4.15      6.16 o 
  -7   6  20        4.47       -0.96      4.65 o 
  -6   6  20        1.01        0.33      5.59 o 
  -5   6  20        7.36        3.77      4.60 o 
  -4   6  20       33.34       51.30     12.70 o 
  -3   6  20        6.94        5.28      5.99 o 
  -2   6  20        1.66       12.62      4.98 o 
  -1   6  20        5.81       10.95      4.35 o 
   0   6  20       38.68       44.97     14.72 o 
   1   6  20        0.05        1.33      7.66 o 
   2   6  20        0.01        6.55      7.58 o 
   3   6  20        0.00       -1.25      7.19 o 
  -7   7  20        0.64       -2.39      9.62 o 
  -6   7  20        0.11       -3.06      7.86 o 
  -5   7  20        0.90        6.47      7.91 o 
  -4   7  20       13.01       15.86      9.44 o 
  -3   7  20        5.69        6.37      5.95 o 
  -2   7  20        3.87        2.50      3.90 o 
  -1   7  20       12.07        4.92      4.86 o 
   0   7  20        0.80        1.44     16.74 o 
   1   7  20       11.99        9.16     10.73 o 
   2   7  20        4.69        5.84      8.03 o 
   3   7  20        3.24        6.60      9.79 o 
  -7   8  20        1.56       -6.76      9.36 o 
  -6   8  20        2.40       23.20     16.38 o 
  -5   8  20        1.00        6.91     10.53 o 
  -4   8  20        1.32        6.44      7.91 o 
  -3   8  20        1.34        4.27      5.30 o 
  -2   8  20        2.73       -5.08     14.18 o 
  -1   8  20        4.18        2.65     10.61 o 
   0   8  20       11.69        5.03     10.80 o 
   1   8  20        7.93        6.73      8.43 o 
   2   8  20        2.88       -7.92      7.94 o 
  -6   9  20        9.49       17.58     14.10 o 
  -5   9  20        4.47       14.79      9.48 o 
  -4   9  20        0.84        4.43      8.14 o 
  -3   9  20       10.83        7.09     10.32 o 
  -2   9  20        0.17       -2.14      9.67 o 
  -1   9  20        0.61      -10.65     10.65 o 
   0   9  20        4.31       -1.99      8.90 o 
   1   9  20        1.07        4.98      7.89 o 
   2   9  20        1.72       10.97      9.69 o 
  -5  10  20        6.08        5.70      9.15 o 
  -4  10  20        1.48        1.71      8.04 o 
  -3  10  20        8.63       -5.25     10.77 o 
  -2  10  20        2.50       -8.17     10.88 o 
  -1  10  20        0.28        6.36     10.44 o 
   0  10  20        3.86        4.39     10.11 o 
   1  10  20        5.75        0.59      7.17 o 
  -3  11  20        0.92       -8.31     14.36 o 
  -2  11  20        4.74        9.84     14.24 o 
  -1  11  20        1.88        3.85     13.08 o 
  -7   0  21        5.92        4.21      7.87 o 
  -5   0  21       19.12       19.23      7.92 o 
  -3   0  21       18.69       20.55      5.14 o 
  -1   0  21        1.12       -0.76      3.48 o 
   1   0  21       24.71       21.46      7.19 o 
   3   0  21       52.69       55.69     20.38 o 
  -8   1  21        0.16        4.08     11.66 o 
  -7   1  21        2.14       -0.98      4.57 o 
  -6   1  21       30.87       22.67      5.74 o 
  -5   1  21        2.39        2.96      4.29 o 
  -4   1  21       10.27        8.92      3.62 o 
  -3   1  21       10.85       11.36      3.90 o 
  -2   1  21       10.61       13.53      4.25 o 
  -1   1  21        5.01        4.90      3.30 o 
   0   1  21        0.30       -0.95      2.79 o 
   1   1  21        0.18        2.40      3.11 o 
   2   1  21       69.03       67.30     11.36 o 
   3   1  21        0.29        0.71      3.01 o 
   4   1  21        1.40        6.81      3.96 o 
  -8   2  21        0.38       13.79      7.32 o 
  -7   2  21        1.18        6.18      5.95 o 
  -6   2  21        2.99       -1.46      4.65 o 
  -5   2  21        1.40       -0.58      3.07 o 
  -4   2  21        2.01       -0.45      3.10 o 
  -3   2  21        1.59        2.64      3.08 o 
  -2   2  21       37.40       29.46      4.93 o 
  -1   2  21        2.58        2.64      3.07 o 
   0   2  21        3.78        2.59      3.03 o 
   1   2  21        6.39        2.35      2.56 o 
   2   2  21       22.43        4.87      2.95 o 
   3   2  21        4.99        2.92      6.05 o 
   4   2  21        0.05       12.58      7.89 o 
  -8   3  21        4.70       -0.48      4.67 o 
  -7   3  21        7.80       15.61      5.44 o 
  -6   3  21        6.45       15.88      6.78 o 
  -5   3  21       12.57       13.18      4.14 o 
  -4   3  21       46.55       45.19      6.40 o 
  -3   3  21        0.77       -0.22      2.88 o 
  -2   3  21        1.46        0.30      2.30 o 
  -1   3  21        0.47        1.57      3.96 o 
   0   3  21        1.56       -3.13      4.28 o 
   1   3  21        4.48        3.64      4.40 o 
   2   3  21       13.70        1.13      4.04 o 
   3   3  21        0.80        6.08      6.86 o 
   4   3  21        4.99        0.74      8.03 o 
  -8   4  21        1.76       -2.90      5.72 o 
  -7   4  21        0.31        4.19      5.50 o 
  -6   4  21        0.70        6.19      4.22 o 
  -5   4  21        0.42        5.24      3.37 o 
  -4   4  21       28.85       18.34      4.39 o 
  -3   4  21        1.49       -0.23      3.10 o 
  -2   4  21        0.03        9.72      5.72 o 
  -1   4  21        2.89        8.59      5.51 o 
   0   4  21       23.66       13.01      6.33 o 
   1   4  21        0.12       -0.75      3.79 o 
   2   4  21        1.68       -0.97      5.19 o 
   3   4  21        2.12        0.46      6.31 o 
  -8   5  21        0.15       -3.53      5.82 o 
  -7   5  21        0.00       -2.27      4.83 o 
  -6   5  21        5.11       12.41      3.93 o 
  -5   5  21        7.92       10.64      6.09 o 
  -4   5  21        7.13        6.28      7.46 o 
  -3   5  21       27.88       30.68      6.13 o 
  -2   5  21        0.00        4.20      7.52 o 
  -1   5  21        1.66        2.83      5.25 o 
   0   5  21        1.27        5.91      4.85 o 
   1   5  21       19.48        7.12      5.77 o 
   2   5  21        1.25        5.25      6.29 o 
   3   5  21        3.03        1.37      6.30 o 
  -7   6  21        0.13       -0.35      5.98 o 
  -6   6  21        1.27        7.77      8.26 o 
  -5   6  21        0.21        6.58      7.78 o 
  -4   6  21       29.00       35.41      8.88 o 
  -3   6  21        0.05       -6.54      6.54 o 
  -2   6  21        0.41        2.66      4.30 o 
  -1   6  21        1.69        5.65      5.63 o 
   0   6  21       11.35        6.76      5.11 o 
   1   6  21        2.32        5.09      6.70 o 
   2   6  21        1.35        4.20      7.36 o 
   3   6  21        0.00        0.75      6.23 o 
  -7   7  21        0.00       -5.09      8.98 o 
  -6   7  21        2.54        9.26     11.87 o 
  -5   7  21        5.66       20.60     10.47 o 
  -4   7  21        0.56       -0.99      4.06 o 
  -3   7  21        8.01       12.36      5.35 o 
  -2   7  21        0.75        3.06      5.70 o 
  -1   7  21        0.05        2.07      9.51 o 
   0   7  21        0.90       15.82      9.55 o 
   1   7  21       10.21       -2.26      6.79 o 
   2   7  21        0.46        7.95      8.44 o 
  -6   8  21        0.39        6.75      8.96 o 
  -5   8  21        0.54       -2.24      8.83 o 
  -4   8  21        7.55        3.14      4.88 o 
  -3   8  21        0.80       25.03     13.08 o 
  -2   8  21        0.20       13.60     10.52 o 
  -1   8  21        0.61       17.48     10.52 o 
   0   8  21        2.89       -1.89      7.11 o 
   1   8  21        3.19        3.92      7.43 o 
  -5   9  21        0.26       -2.59     11.35 o 
  -4   9  21        2.51        1.64      7.80 o 
  -3   9  21        0.56        3.83     10.20 o 
  -2   9  21        4.99       -9.89     10.90 o 
  -1   9  21        1.39       11.05     10.83 o 
   0   9  21        3.25        1.13      7.12 o 
   1   9  21        0.71       -1.87      7.45 o 
  -4  10  21        0.39        3.40     24.71 o 
  -3  10  21        8.42        1.69     10.13 o 
  -2  10  21        0.83      -12.13     12.13 o 
  -1  10  21        5.64        1.79      9.77 o 
  -8   0  22        0.76        8.76      8.47 o 
  -6   0  22        3.72       14.12      7.18 o 
  -4   0  22        1.46        4.00      5.71 o 
  -2   0  22       13.87       13.36      9.57 o 
   0   0  22        3.36        1.91      3.87 o 
   2   0  22       14.20        1.41      4.85 o 
  -8   1  22        0.99       15.39      6.84 o 
  -7   1  22        2.03        8.07      5.88 o 
  -6   1  22        4.33        2.95      4.93 o 
  -5   1  22        5.82        3.39      4.03 o 
  -4   1  22        1.57       -0.90      2.95 o 
  -3   1  22        0.45       -0.34      4.28 o 
  -2   1  22        1.09       -0.90      3.30 o 
  -1   1  22       21.36       14.30      3.67 o 
   0   1  22        0.07        3.19      2.93 o 
   1   1  22        0.85        2.95      3.08 o 
   2   1  22        7.60        3.63      3.79 o 
   3   1  22       10.39        5.08      6.24 o 
  -8   2  22        0.97       13.32      6.85 o 
  -7   2  22        2.35        0.82      4.74 o 
  -6   2  22        8.74       16.11      5.70 o 
  -5   2  22        5.94        3.95      4.25 o 
  -4   2  22        0.03        0.47      3.05 o 
  -3   2  22        0.80        6.57      4.92 o 
  -2   2  22       16.82        9.03      2.76 o 
  -1   2  22        0.14        1.04      2.38 o 
   0   2  22        1.09        1.71      2.66 o 
   1   2  22        0.76       -0.16      3.68 o 
   2   2  22       14.86        4.33      6.21 o 
   3   2  22        1.52        2.60      5.42 o 
  -8   3  22        0.25       -0.76      5.00 o 
  -7   3  22        5.11       10.84      5.35 o 
  -6   3  22        8.55        6.57      6.43 o 
  -5   3  22        1.06        0.54      2.67 o 
  -4   3  22        9.26       15.15      4.16 o 
  -3   3  22        2.81        4.03      4.40 o 
  -2   3  22        0.33        1.04      6.44 o 
  -1   3  22        3.94       -1.24      6.05 o 
   0   3  22        5.55        1.21      4.68 o 
   1   3  22        0.85       -1.59      4.69 o 
   2   3  22        0.28        5.90      4.60 o 
   3   3  22        0.25       -5.93      9.49 o 
  -7   4  22        2.65        6.43      5.73 o 
  -6   4  22        2.00        2.97      4.50 o 
  -5   4  22        2.34       -4.01      4.01 o 
  -4   4  22        4.44       11.68      5.90 o 
  -3   4  22       10.48       16.16      9.40 o 
  -2   4  22       12.37       18.58      8.89 o 
  -1   4  22        1.14        1.73      5.38 o 
   0   4  22        0.21        2.99      5.36 o 
   1   4  22        6.46       -0.57      3.84 o 
   2   4  22        0.65        4.69      6.45 o 
   3   4  22        0.01        1.90      7.92 o 
  -7   5  22        6.15       -1.14      4.53 o 
  -6   5  22        1.29       -6.44     11.25 o 
  -5   5  22       16.57       40.64     12.39 o 
  -4   5  22        8.34       12.06      6.24 o 
  -3   5  22        0.19       -2.07      5.43 o 
  -2   5  22        0.09        9.06      7.17 o 
  -1   5  22        4.98        8.97      5.50 o 
   0   5  22        1.75       -4.46      5.47 o 
   1   5  22        1.57        0.86      3.68 o 
   2   5  22        0.05       -0.96      5.80 o 
  -7   6  22        1.61       13.02     16.62 o 
  -6   6  22        1.83       -1.98      9.23 o 
  -5   6  22        0.00       -8.96      9.37 o 
  -4   6  22        4.26       12.32      5.74 o 
  -3   6  22        1.44        6.41      5.63 o 
  -2   6  22        0.42        3.55      6.49 o 
  -1   6  22        4.02        2.95      4.33 o 
   0   6  22        1.33        3.10      6.49 o 
   1   6  22        0.42       12.08      8.17 o 
   2   6  22        0.00        3.55      6.84 o 
  -6   7  22        0.12        2.57     12.11 o 
  -5   7  22        1.39       -0.07      9.31 o 
  -4   7  22       10.21       14.33      7.46 o 
  -3   7  22       13.50       15.90      8.91 o 
  -2   7  22        1.44        8.65      9.82 o 
  -1   7  22        1.27       -9.82      9.82 o 
   0   7  22        0.07        5.17      7.25 o 
   1   7  22       17.16       23.97     10.89 o 
  -5   8  22        0.07      -10.50     10.50 o 
  -4   8  22       11.87       11.25     16.30 o 
  -3   8  22        0.05       -7.56     12.93 o 
  -2   8  22        0.06        2.65     16.28 o 
  -1   8  22        3.85       17.68     10.70 o 
   0   8  22       14.89       24.32     10.88 o 
  -4   9  22        3.48       -9.28      9.28 o 
  -3   9  22        0.16        8.56     11.18 o 
  -2   9  22        0.75        5.96     10.63 o 
  -1   9  22        0.36        0.08     15.83 o 
  -7   0  23        0.42       -3.80      8.59 o 
  -5   0  23        7.29        6.37      5.49 o 
  -3   0  23       11.34       21.32     19.54 o 
  -1   0  23        0.02        5.51      4.50 o 
   1   0  23       19.31        5.79      4.59 o 
  -7   1  23        2.03        7.17      5.78 o 
  -6   1  23        1.77        3.15      4.99 o 
  -5   1  23        0.98        1.41      3.39 o 
  -4   1  23        0.76       -1.78      3.19 o 
  -3   1  23        0.47        2.49      4.12 o 
  -2   1  23        0.00        5.37      4.34 o 
  -1   1  23        0.70        3.06      2.71 o 
   0   1  23        0.01        1.24      2.67 o 
   1   1  23        0.35        9.47      5.65 o 
   2   1  23        0.21        0.83      3.74 o 
  -7   2  23        0.02       12.12      5.79 o 
  -6   2  23        2.19        7.10      5.45 o 
  -5   2  23       12.84       20.50      4.78 o 
  -4   2  23        0.05        0.01      3.27 o 
  -3   2  23        9.22       10.76      5.36 o 
  -2   2  23        0.70       -2.56      2.82 o 
  -1   2  23        4.85       10.38      5.04 o 
   0   2  23        6.33        4.93      5.35 o 
   1   2  23       12.00        5.96      5.02 o 
   2   2  23        0.03        2.04      4.60 o 
  -7   3  23        2.48       -5.44      5.44 o 
  -6   3  23        1.09        0.19      3.41 o 
  -5   3  23       12.33       20.55      5.35 o 
  -4   3  23        2.70       -4.30      5.62 o 
  -3   3  23        0.90        5.35      6.41 o 
  -2   3  23        0.05       -3.78      9.18 o 
  -1   3  23        0.24        3.33      5.84 o 
   0   3  23        0.01        1.88      4.66 o 
   1   3  23        3.09        5.44      5.22 o 
   2   3  23        0.03        1.99      4.85 o 
  -7   4  23        2.12        2.69      5.48 o 
  -6   4  23        0.39        4.56      8.26 o 
  -5   4  23        3.69        0.49      9.83 o 
  -4   4  23        1.15       -4.66      5.35 o 
  -3   4  23        2.43       -6.57      6.57 o 
  -2   4  23        0.00        1.90      5.17 o 
  -1   4  23        4.19        8.73      5.73 o 
   0   4  23        4.67       -1.87      4.20 o 
   1   4  23        0.06        1.79      4.56 o 
   2   4  23        1.24       -5.07      7.18 o 
  -6   5  23        1.00        3.60      8.17 o 
  -5   5  23        7.55       13.23      9.61 o 
  -4   5  23        4.93       27.98     13.60 o 
  -3   5  23        0.10       -2.25      6.77 o 
  -2   5  23        0.84        5.11      7.11 o 
  -1   5  23        0.02        5.24      6.99 o 
   0   5  23        0.91       -0.12      3.86 o 
   1   5  23        5.17       10.46      8.00 o 
  -6   6  23        0.69       -1.78     11.55 o 
  -5   6  23        3.23        7.92      9.75 o 
  -4   6  23        4.49       13.69     10.69 o 
  -3   6  23        4.16        2.25      8.09 o 
  -2   6  23        0.50        9.61      7.42 o 
  -1   6  23        1.62        8.66     25.49 o 
   0   6  23        1.37       -3.75      8.92 o 
   1   6  23        0.00       10.95      8.32 o 
  -5   7  23        5.98       24.42      9.82 o 
  -4   7  23        2.88        5.71      5.43 o 
  -3   7  23        6.75       14.62     10.98 o 
  -2   7  23        0.42        6.34     27.92 o 
  -1   7  23        3.94        8.49     17.42 o 
   0   7  23        2.10       -8.64      8.64 o 
  -3   8  23        0.02      -10.69     13.48 o 
  -2   8  23        4.05       19.89     14.26 o 
  -6   0  24        3.16        6.02      7.14 o 
  -4   0  24        0.00        0.51      4.65 o 
  -2   0  24        0.31        4.83     10.25 o 
   0   0  24        0.03        2.48      4.12 o 
  -7   1  24        7.88        8.41      5.48 o 
  -6   1  24        1.31       -0.08      4.17 o 
  -5   1  24        0.07        3.64      3.88 o 
  -4   1  24        3.83        2.60      3.99 o 
  -3   1  24        9.10        8.75      4.19 o 
  -2   1  24        1.10        3.86      3.24 o 
  -1   1  24        0.67        5.61      4.38 o 
   0   1  24        0.00       -4.73      4.73 o 
   1   1  24       11.05        0.82      3.90 o 
  -6   2  24        3.82       15.10      6.92 o 
  -5   2  24        3.73        8.11      4.61 o 
  -4   2  24        4.43       13.66      5.58 o 
  -3   2  24        3.95        1.39      4.98 o 
  -2   2  24        2.49        2.47      9.38 o 
  -1   2  24        0.07        7.96      5.37 o 
   0   2  24        3.03        4.83      4.92 o 
   1   2  24        0.01        3.88      4.88 o 
  -6   3  24        6.17       12.80      7.95 o 
  -5   3  24        2.00        2.04      6.77 o 
  -4   3  24       13.00        8.37      6.72 o 
  -3   3  24        0.91       -0.21      4.63 o 
  -2   3  24        0.31        0.84      6.67 o 
  -1   3  24        2.11       10.16      8.27 o 
   0   3  24        0.62       -4.06      5.42 o 
   1   3  24        0.31       -2.29      4.46 o 
  -6   4  24        0.06        3.18      7.54 o 
  -5   4  24        0.19        9.17      6.52 o 
  -4   4  24        4.99        1.83      5.93 o 
  -3   4  24        8.00        6.54      6.25 o 
  -2   4  24        1.20        2.08      8.09 o 
  -1   4  24        0.03       -5.25      5.50 o 
   0   4  24        2.06        1.92      5.13 o 
   1   4  24        0.13       -1.21      4.72 o 
  -5   5  24        0.00        7.99      6.32 o 
  -4   5  24        0.02       10.27      8.05 o 
  -3   5  24        0.51       13.28      7.41 o 
  -2   5  24        0.01        4.29      5.45 o 
  -1   5  24        0.32       -2.41      6.71 o 
   0   5  24        0.38        1.65      6.01 o 
  -4   6  24        0.10       -2.74      7.88 o 
  -3   6  24        0.18        3.41      7.04 o 
  -2   6  24        0.03       -9.46      9.80 o 
  -1   6  24        5.87        0.28      7.50 o 
  -5   0  25        0.68        6.45      7.76 o 
  -3   0  25        0.40        1.81      5.20 o 
  -1   0  25        0.04       -2.87     10.18 o 
  -6   1  25        0.01       14.80     14.40 o 
  -5   1  25        0.30       -3.06      4.97 o 
  -4   1  25        0.04        4.59      7.61 o 
  -3   1  25        0.01       -5.77      5.77 o 
  -2   1  25        0.36        2.47      9.50 o 
  -1   1  25        0.19       -0.77      4.64 o 
   0   1  25        0.08        0.81      3.96 o 
  -5   2  25        0.16       18.82      9.02 o 
  -4   2  25        1.27        3.52      7.60 o 
  -3   2  25        1.05        3.64      6.10 o 
  -2   2  25        0.18        1.44      7.86 o 
  -1   2  25        1.70       -0.13      4.36 o 
   0   2  25        1.61        4.97      5.05 o 
  -5   3  25        0.81        1.00      7.54 o 
  -4   3  25        0.03        7.36      6.96 o 
  -3   3  25        1.20        6.95     10.13 o 
  -2   3  25        0.75        2.93      6.44 o 
  -1   3  25        0.51       -1.35      5.16 o 
   0   3  25        0.01        1.22      4.72 o 
  -4   4  25        3.26       13.07      7.97 o 
  -3   4  25        0.00       -0.86      8.34 o 
  -2   4  25        0.60        4.90      6.00 o 
  -1   4  25        1.74       -1.50      4.46 o 
  -3   5  25        0.25        0.94      5.69 o 
  -2   5  25        0.34       14.59      9.43 o 
  -4   0  26        6.90        0.58      7.37 o 
  -2   0  26        0.21      -12.49     12.49 o 
  -4   1  26        0.99       10.75     12.57 o 
  -3   1  26        0.62        1.51      7.22 o 
  -2   1  26        0.05        5.63      4.24 o 
  -3   2  26        1.73       -0.91      7.44 o 
                                                 
